# Supplementary material for: Tyramide-conjugated DNA barcodes enable signal amplification for multiparametric CODEX imaging
Source: Commun Biol. 2022 Jun 27;5:627. doi: 10.1038/s42003-022-03558-8 (PMC9234042; doi:10.1038/s42003-022-03558-8)
Supplement: Supplementary file 1 — Supplementary Data 1 [file 42003_2022_3558_MOESM1_ESM.xlsx]

## Sheet: Sheet1
ID	cell_id	region	tile_num	x	y	z	x_tile	y_tile	size	DAPI-01	Blank1	Blank2	Blank3	DAPI-02	Ki67	CD3e	CD20	DAPI-03	CD8	CD11c	Blank4	DAPI-04	CD45RO	CD68	Blank5	DAPI-05	Blank6	CD4	Blank7	DAPI-06	Blank8	CD107a	Blank9	DAPI-07	Blank10	CD30	Blank11	DAPI-08	Blank12	MUM1	Blank13	DAPI-09	Blank14	Blank15	Blank16	tsne_x	tsne_y	homogeneity	Region #
0	1	1	1	0	9	0	0	9	126	10412.5	3190.32	274.024	92.3333	9540.63	1898.1	4080.03	447.302	10603.5	25060	810.476	87	10999.3	15262.7	3058.76	103.413	10400.1	2640.35	4637.66	117.04	10983.1	2455.36	1438.69	94.6984	11598.7	2607.86	7743.67	105.373	13405.2	2543.06	11606.1	86.1032	12329.7	3421.81	1019.75	125.238	4.34	-19.02	4.08	1
1	2	1	1	0	50	0	0	50	319	9822.32	3999.76	342.712	92.373	8229.16	4071.25	2357.48	480.107	10119	27651.7	1054.08	96.2351	9357.8	7881.31	4089.51	90.7116	10513.7	3087.29	1732.04	88.4201	11229.5	2761.08	1718.32	87.7398	9696.55	3298.35	6727.79	113.382	13900.6	3030.91	6297.83	100.997	12196.4	4028.03	713.58	109.696	17.9	-5.43	4	1
2	3	1	1	0	81	0	0	81	177	11809.7	3374.8	303.412	121.198	11126.3	3609.93	2584.9	437.028	12391.3	26145.1	691.412	109.915	11053.7	8698.86	2919.08	122.068	12779.5	2594.78	1237.07	92.8418	13808.9	2361.32	2537.38	97.4407	12544.7	2627.27	8763.89	110.147	17463.6	2433.15	4893.33	110.565	15841.4	3305.58	647.774	88.9492	18.39	-13.45	3.96	1
3	4	1	1	0	145	0	0	145	172	6621.48	3344.6	280.512	88.8314	6099.25	2772.33	5927.13	567.535	7319.22	42540.7	787.279	104.052	7619.31	12252.5	5772.06	97.843	6863.78	2768.18	1888.41	94.4651	7501.58	2499.41	2953.39	98.6512	6804.05	2794.13	14154.5	134.965	9238.25	2538.67	4618.36	106.634	9221.88	3476.24	632.035	93.3663	26.4	2.51	3.39	1
4	7	1	1	0	163	0	0	163	183	7893.01	4858.36	385.716	77.2678	6943.8	5736.48	2161.55	325.175	7977.69	23244.1	472.027	118.913	7624.27	7821.99	11741.9	95.9071	7505.55	3396.2	1636.91	77.7869	8422.14	3190.11	2326.02	92.0273	7611.62	3419.82	5968.69	95.082	10241.9	3431.26	3935.73	123.749	9593.72	4423.16	631.885	97.4481	16.14	14.17	4.17	1
5	9	1	1	0	211	0	0	211	216	4369.73	5748.06	468.412	102.685	3512.22	5119.22	520.741	293.421	4311.26	6567	540.801	133.866	3848.98	5326.74	9740.25	112.032	3652.81	3990.33	2243.08	104.167	4709.56	3778.67	3487.98	79.5694	3869.56	4116.6	6660.43	122.375	5793.37	3981.32	5010.95	90.4537	3959.85	5391.76	756.699	88.3426	-0.25	22.64	4.72	1
6	11	1	1	0	249	0	0	249	162	10292.6	2478.04	273.463	82.5432	9648.16	6989.72	4443.27	374.525	11258	28444.7	576.636	109.29	10119.6	9623.94	2522.27	109.451	10580	2143.05	1685.58	91.7901	12047.2	2039.27	1660.52	106.772	10909.5	2248.31	10007.9	100.574	14638.2	2129.77	9432.94	108.062	13451.7	2730.85	849.815	82.2469	19.02	-1.25	3.96	1
7	13	1	1	0	298	0	0	298	101	8622.57	2913.18	267.257	91.7921	8372.11	3196.62	2571.36	854.723	9765.25	11771.1	903.653	120.02	9714.97	6007.03	4219.65	116.05	8812.57	2557.12	3965.19	91.6733	10541.8	2297.03	1246.68	98.7228	9315.82	2558.09	8631.39	123.347	12219.1	2550.18	9201.32	122.248	11397.5	3450.11	855.535	108.96	-13.74	-2.93	4.39	1
8	15	1	1	0	340	0	0	340	222	5837.55	3532.82	313.302	103.18	5416.1	5594.09	2411.24	406.937	6372.86	22642.2	628.658	112.937	5761.77	11068.4	5032.04	110.757	6023.96	2743.18	1486.27	90.5721	6572.54	2530.87	2662.86	88.5315	6232.05	2794.95	6839.7	96.2387	7788.46	2722.34	6291.89	92.9459	6915.62	3522.93	697.55	108.901	13.3	-6.85	4.07	1
9	17	1	1	0	365	0	0	365	109	2428.59	4662.01	384.505	90.5229	2674.09	4293.43	4180.03	545.083	1880.33	30181.9	436.284	128.495	2525.15	12363.7	3315.96	99.8624	1596.18	3876.77	1350.98	106.761	2362.41	3341.07	1433.86	93.1376	2300.34	3714.06	7046.46	117	3128.06	3403.51	4538.49	100.321	2651.15	4588.94	704.991	83.9174	23.06	-4.2	3.2	1
10	19	1	1	0	400	0	0	400	150	8279.65	2720.59	254.82	95.74	7579.66	2787.7	1145.51	372.347	10137.2	3375.23	882.247	120.847	9878.72	6685.01	2835.47	109.007	9835.09	2039.15	2530.18	87.3933	10168.3	1899.97	1205.89	105.64	10632.1	2218.72	6516.23	110.607	12802.2	1971.67	4076.07	105.94	12973	2724.63	631.12	97.6467	-19.62	10.91	4.14	1
11	23	1	1	0	420	0	0	420	159	9348.33	2207.89	245.421	111.34	9294.14	2548.67	2378.06	436.453	10172	5604.63	938.849	109.214	9905.93	10896.8	2127.79	96.8742	9261.51	1810.65	4652.33	94.1447	10764.9	1619.82	1909.45	102.465	9993.04	1806.6	9657.8	127.277	13041.8	1698.7	4722.87	111.742	11853.5	2227.92	579.031	76.6038	-21.02	4.5	4.2	1
12	24	1	1	0	430	0	0	430	165	11321	2434.39	252.37	95.5576	10594.6	2719.23	3766.56	406.915	12131.5	29472.5	715.224	91.8	12229.6	15230.8	2654.9	94.5879	12149.4	1859.76	2945.21	104.152	12315.3	1775.07	1688.82	94.6182	12394.1	2004.78	7733.98	110.412	16378.7	1897.9	5524.27	138.376	15175.3	2561.73	610.861	93.703	25.34	-4.74	3.85	1
13	25	1	1	0	561	0	0	561	169	10895.8	2303.09	266.308	82.6272	11515.1	4603.44	4676.56	459.787	12491.3	13619.9	707.929	108.811	12818.5	13591.6	2536.04	94.0178	12342.8	1793.65	4075.85	97.0296	13251.2	1560.62	941.905	75.6982	14120.4	1951.96	7496.78	113.55	16451.6	1704.85	6983.73	100.231	16685.4	2378.76	813.391	97.2308	-8.65	-7.98	4.12	1
14	26	1	1	0	604	0	0	604	190	2635.55	3390.92	293.911	84.3053	2544.77	3426.44	183.274	346.653	2656.94	4553.93	430.495	105.816	2752.38	3863.46	12268.8	100.921	2437.25	2264.21	2861.04	96.8105	2490.13	2174.02	4719.27	113.795	2676.03	2365.18	3388.54	96.7526	3554.88	2145.9	3843.48	80	3266.62	2863.35	563.237	87.6526	1.69	25.65	4.27	1
15	27	1	1	0	685	0	0	685	302	6562.62	2722.82	285.103	80.4172	6632.36	3029.53	1039.38	382.758	6591.9	12574.8	481.397	110.523	7652.98	4059.48	4966.75	100.103	6425.58	1807.97	1697.92	98.1788	7338.61	1705.97	2975.02	91.7748	7309.3	2085.24	5971.19	108.447	9254.24	1832.4	4221.55	106.483	9551.46	2316.74	592.864	98.3609	-1.42	3.32	4.3	1
16	28	1	1	0	751	0	0	751	150	8265.91	2504.44	262.947	106.207	7996.94	2573.23	2914.39	2646.8	9403.93	5991.62	787.133	151.167	8017.05	8457	1916.78	97.1533	9448.05	1793.88	3347.35	103.887	9663.87	1694.1	1252.39	108.113	8484.35	1893.12	6158.17	116.1	11746.3	1813.39	6201.47	116.52	10912	2381.31	667.393	79.2867	-20.31	5.48	4.33	1
17	29	1	1	0	794	0	0	794	172	6143.63	2119.92	224.058	100.43	5633.88	1937.34	4585.75	305.256	7098.74	21442.6	530.436	90.0756	6743.6	16332.7	1680.38	85.2151	6634.85	1652.91	2905.53	78.2616	6591.09	1488.4	1673.64	90.2674	7736.2	1718.01	5352.68	88.1744	7936.76	1432.02	3348.66	103.831	8705.6	2104.92	471.797	92.2442	1.52	-14.37	3.79	1
18	31	1	1	0	810	0	0	810	246	7238	2048.87	251.797	89.7276	6941.32	2263.24	1782.63	353.594	8633.23	17011.4	550.15	101.817	7603.41	8069.84	1757.65	85.6179	8537.15	1409.08	752.049	114.955	8457.57	1391.52	1209.44	107.87	8219.19	1586.62	5888.59	98.4146	10386	1503.59	4069.5	102.394	10109.5	1965.74	604.301	82.9472	-0.33	-7.98	3.98	1
19	33	1	1	0	830	0	0	830	273	9326.44	1925.2	220.147	85.3077	8819.33	2568.33	2252.26	288.242	10459.2	25700.5	484.033	96.1429	9387.07	11247.7	1650.17	92.3846	10146	1497.55	588.231	88.7802	10424.4	1424.85	1415.42	96.0256	10339.7	1523.43	5658.37	100.385	12672.4	1439.05	3293.79	103.736	12073.8	1859.96	472.238	77.6154	17.82	-10.48	3.72	1
20	35	1	1	0	915	0	0	915	324	7549.41	2247.88	253.731	105.917	6983.49	2461.83	1511.75	362.821	8348.83	18851.8	617.867	112.63	7836.29	7172.81	2269.25	94.1944	8109.27	1592.47	1320.38	97.5895	8646.52	1507.96	870.911	94.4691	8465.44	1734.42	6124.17	99.5833	10536.1	1566.2	3697.25	105.951	10580	2091.06	543.423	104.799	1.97	-8.09	3.94	1
21	37	1	1	0	943	0	0	943	211	9338.61	2092.88	252.645	104.773	8469.26	15314.6	2916.55	360.716	10867.9	23400.9	449.545	94.0379	10065.7	13263.4	2600.86	86.5071	9495.17	1761.54	1863.39	86.3175	9946.11	1669.22	3100.32	90.8957	10189.5	1869.55	7244.91	122.905	12160.1	1779.74	11178.6	122.758	12180.4	2289.64	922.967	88.3507	16.97	3.7	4.05	1
22	39	1	1	0	1007	0	0	1007	124	6885.15	1983.06	262.742	101.484	6913.48	13797.4	2979.78	872.782	8239.91	5909.79	309.177	127.153	7719.71	10762.2	2514.57	101.339	7495.91	1586.73	3391.44	90.9194	8042.13	1601.4	819.339	104.347	8067.11	1771.82	5571.41	115.952	9024.9	1761.79	16344.4	119.105	8640.7	2219.75	1439.4	91.0726	-8.88	-14.74	4.17	1
23	47	1	1	1	978	0	1	978	609	8491.86	2211.35	252.908	88.7635	8127.44	2809.35	2000.94	401.212	9517.15	3937.64	590.9	108.875	8909.61	6059.23	2097.86	95.7044	9942.41	1591.63	2243.33	92.0887	10150.7	1479.84	1190.69	94.023	9605.14	1658.09	6505.91	107.167	12395.8	1552.8	3818.93	95.5238	11633.1	1992.99	564.031	93.8013	-19.02	11.4	4.1	1
24	48	1	1	3	512	0	3	512	302	10394.4	2490.57	270.354	91.4338	10158.1	7322.65	4622.89	522.179	13491.6	32760.2	625.589	106.639	12176.9	10898.9	2622.71	84.5497	13886.7	2012.84	1648.42	93.5993	12114.2	1855.86	2188.58	104.841	13993.2	2198.66	6715.36	92.6523	16037.7	1902.58	4524.14	85.053	16669.5	2523.03	589.427	102.381	21.41	1.24	3.8	1
25	49	1	1	3	552	0	3	552	251	8818.07	7334.37	597.645	85.8765	8013.32	7643.4	2755.48	398	9623.19	10787.3	459.578	112.351	8954.69	12767.2	9533.81	125.665	8987.98	5025.19	3333.89	101.402	9426.14	5147.95	2224.93	90.2829	10041.5	5397.09	6989.33	113.175	11339.8	5436.45	5314.77	111.518	11115.3	7153.84	899.024	87.8685	8.7	16.74	4.68	1
26	50	1	1	3	853	0	3	853	201	3422.88	3451.73	293.403	91.5672	3008.8	9852.15	578.473	467.388	3616.43	9251.97	413.02	103.149	3131.86	4647.94	2340.56	108.881	3167.41	2092.13	1749.02	92.9701	3506.06	1997.74	692.517	108.647	3087.32	2270.13	5129.45	105.93	3820.32	2096.25	4102.04	111.229	3655.27	2732.91	540.497	105.527	4.21	9.05	4.31	1
27	51	1	1	4	18	0	4	18	206	11490.6	3266.67	306.718	96.068	9640.33	3339.73	1576.28	344.466	12770.4	11909	508.898	107.131	10517.4	5024.41	2301.2	106.592	12401	2297.92	650.291	87.9806	12583	2366.76	1399.82	96.6165	11966.7	2507.8	5944.09	109.015	15444.4	2461.23	6054.24	99.1116	13681.7	3248.6	766.578	78.8252	-7.84	2.76	4.08	1
28	52	1	1	4	877	0	4	877	435	6326.22	2154.05	230.315	89.823	5890.22	4074.23	1179.73	570.23	7094.34	14722.5	1135.8	110.674	6607.52	5709.77	2290.98	96.4322	7037.76	1541.22	1165.26	86.2621	7460.04	1446.28	2060.99	87.3839	6900.83	1599.85	6696.76	109.405	9310.7	1488.36	4119.51	102.156	8460.79	1987.77	561.494	85.9678	-2.58	-2.24	4.16	1
29	53	1	1	5	319	0	5	319	411	8199.9	2976.87	285.263	95.6667	7756.03	3123.87	3955.09	402.236	9597.8	26288	580.64	114.891	8715.79	10513.8	3454.57	102.075	9517.35	2336.16	1807.28	89.5645	9599.71	2216.3	1697.03	93.7324	8870.53	2471.5	7379.09	103.384	11758.9	2323.6	8056.83	111.47	11694.9	3062.37	839.616	86.5012	9.37	-19.49	3.97	1
30	54	1	1	6	455	0	6	455	381	7101.05	1442.43	213.57	90.2808	6958.01	14372.3	2206.85	707.619	8015.81	12130.2	461.782	110.375	7493.16	6434.69	1956.55	100.651	7813.19	1111.89	1278.72	105.808	8450.79	1104.47	943.234	107.131	7963.54	1244.16	7119.41	122.194	10613.4	1191.93	6451.81	112.856	9572.51	1579.02	593.373	97.7664	8.88	7.77	4.09	1
31	55	1	1	6	484	0	6	484	389	11411.6	2057.81	252.833	100.103	10561.9	2501.6	7000.83	479.118	14736.3	26406.9	900.514	109.967	11174.8	7857.62	2163.27	110.141	14545.8	1686.21	1795.86	105.458	13976	1587.53	2062.34	121.733	14052.9	1875.5	13105.6	124.391	16874.7	1686.5	5644.77	103.206	16871	2341.1	770.082	93.509	6.2	-21.74	3.91	1
32	56	1	1	7	193	0	7	193	173	4515.72	4364.34	371.283	90.6763	4774.63	3965.65	319.283	208.474	5629.86	6538.88	370.364	113.873	5200.52	4071.03	6245.99	85.9769	5736.21	3199.83	1604.72	92.9711	5307.14	2809.64	2752.14	80.9306	6509.74	3367.4	5590.1	98.7919	6556.66	2778.09	3360.86	107.22	7287.93	3900.17	617.514	97.4855	-10.23	15.55	4.68	1
33	57	1	1	7	772	0	7	772	103	9432.51	2063.52	343.107	100.262	8511.35	2896.54	3282.89	327.33	10385.8	20471.4	390.583	91.0777	9799.99	11601.3	1475.89	120.767	10033.1	1831.09	1346.17	80.5631	9594.09	1690.56	823.359	97.3495	10237.7	2031.87	12349.4	140.524	11768.6	2075.87	29348.1	138.078	12114.9	2398.11	2266.09	91.4078	-5.36	-22.31	3.78	1
34	58	1	1	8	392	0	8	392	267	6481.66	2551.45	264.464	88.4944	5839.44	2828.48	2527.31	464.835	7814.16	12053.1	770.816	108.03	6745.68	9647.43	2433.66	103.468	7290.18	1979.07	4465	104.082	7334.1	1848.81	790.131	97.3858	7999.04	2096.29	5850.73	119.131	8895.92	1871.21	3957.06	90.367	8649.9	2612.72	556.629	88.4457	-9.98	-2.25	4.33	1
35	59	1	1	10	232	0	10	232	162	4602.33	3062.99	277.006	95.9938	3816.07	7315.01	1599.58	753.778	5450.98	13060.8	392.969	108.389	4298.64	5227.32	2026.61	87.6605	5043.22	2417.15	1269.57	83.7037	5036.7	2236.47	998.037	122.765	5054.52	2453.2	5385.22	126.71	5817.37	2377.49	7488.17	117.568	5024.06	2919.53	659.21	87.9012	5.21	6.28	4.34	1
36	61	1	1	10	502	0	10	502	128	11254.1	2183.56	240.406	71.6094	10677.7	4706.12	3426.43	436	12863.2	23897.2	647.938	91.2344	11549.1	10418.1	2335.25	67.3906	12750.5	1894.65	2482.52	84.8359	13515.2	1726.44	1667.23	106.305	13455	1975.64	6049.25	111.453	16540.2	1807.73	4678.24	112.523	15580.9	2376.89	579.977	88.9531	14.34	-11.4	3.93	1
37	62	1	1	10	622	0	10	622	192	6047.2	4314.74	357.953	91.2188	4902.28	4020.5	95.6406	240.521	6462.2	4602.02	183.807	88.1823	5140.83	3205.91	2490.58	88.5052	6503.61	2612.36	532.714	101.495	6439.3	2615.39	876.865	88.4323	6082.7	2817.36	2687.97	92.0938	7743.84	2653.18	2545.92	104.875	7072.69	3572.74	541.854	97.4062	1.32	14.83	4.44	1
38	63	1	1	10	963	0	10	963	163	5692.61	2551.88	260.65	94.4233	5713.12	3273.03	1044.42	354.411	6152.7	3570.44	655.724	93.8528	6267.99	5912.8	5631.85	95.0245	6289.47	1767.07	2524.15	93.0859	6840.87	1684.79	2232.88	87.3742	6393.6	1907.82	6169.69	92	8369.07	1823.1	4759.94	119.822	7973.82	2348.19	681.687	86.5276	-14.39	15.09	4.5	1
39	64	1	1	9	242	0	9	242	186	7212.53	2547.12	295.763	91.8118	6366.76	11394.7	1893.42	586.446	8473.62	18529.8	406.812	116.355	7022.41	6973.31	2283.57	119.091	8525.7	1934.3	799.769	92.8979	8153.05	1860.65	579.403	94.4194	8747.8	2088.95	8094.86	108.108	9790.41	2086.02	15187.8	103.097	10113.3	2543.45	1129.35	116.204	-6.79	-17.29	4.06	1
40	65	1	1	9	280	0	9	280	401	10260.2	2826.26	286.823	94.9576	8601.22	3057.55	3507.22	425.87	11530.2	17656.2	765.16	110.451	9431.07	9831.12	4811.73	103.738	11711.3	2284.77	3312.26	99.3965	11818.5	2137.01	1612.69	102.1	11247.3	2510.59	7855.45	117.419	14355.5	2156.23	4870.52	95.6259	13282.2	3017.09	590.99	93.5387	-1.67	-11.04	4.19	1
41	66	1	1	9	533	0	9	533	298	2941.46	4486.33	368.134	98.9698	2930.2	4256.25	22.9866	247.799	2859.55	4179.54	405.597	100.279	3327.55	4222.8	8443.64	95.9128	2835.7	3167.59	1229.93	93.4497	3223.78	2972.54	1192.53	89.151	3213.14	3412.67	4101.82	95.651	3955.29	2975.03	2536.79	104.493	4188.09	3942.05	553.02	90.6342	-7.02	22.2	4.6	1
42	67	1	1	9	578	0	9	578	564	8246.84	1894.74	232.775	86.7181	7615.5	1989.3	1315.34	348.775	9370.32	12000.4	464.732	108.516	8270.18	7807.98	2315.09	97.8954	9774.48	1319.59	1413.8	95.1099	9435.68	1247.91	1413.96	96.9592	8980.47	1385.15	5696.34	107.459	11626.2	1365.01	8400.49	107.92	10973.5	1779.49	749.92	92.7429	-12.67	-2.8	4.09	1
43	68	1	1	11	96	0	11	96	203	5277.99	5388.85	393.995	94.1478	4372.78	4865.69	1397.71	443.483	6212.25	16580.3	554.744	112.133	4843.75	9709.49	6411.31	92.8424	6421.2	3825.92	1813.54	110.158	6165.52	3664.33	1654.67	94.0985	5943.56	4053.35	8277.46	98.9606	7671.99	3756.36	6572.83	105.429	8101.93	4985.57	749.576	94.1921	6.01	1.09	4.42	1
44	69	1	1	12	175	0	12	175	544	9445.95	4067.59	340.467	97.136	8672.02	3698.84	1993.15	347.188	11021.7	15173.2	715.879	98.068	9378.61	7830.12	3525.43	109.588	10912.5	2989.62	1035.32	92.454	10873.6	2821.92	1800.02	93.5092	11445.7	3178.28	6180.44	107.252	12961.2	2975.38	4561.33	105.04	12902.2	4010.85	630.515	86.1636	-3.83	-5.87	4.25	1
45	70	1	1	12	347	0	12	347	172	5518.75	2836.56	283.087	93.5	5153.28	2590.74	561.773	511.878	6445.9	5651.23	1014.34	117.942	5341.5	4420.96	4900.55	114.052	6535.08	1998.55	720.209	90.3605	6279.29	2021.88	1031.69	109.407	6641.44	2175.6	7631.08	99.407	7621.58	2183.26	4694.69	118.424	7493.51	2808.4	712.192	90.5581	-10.57	14.89	4.48	1
46	71	1	1	12	712	0	12	712	136	6160.35	1817.9	228.772	95.1618	5654.03	1783.77	1754.53	896.485	7734.9	16875.7	593.75	127.154	6252.58	6335.23	2465.42	110.772	7730.12	1238.82	1807.01	117.529	7528.32	1185.43	742.081	106.324	7498.82	1338.36	6656.64	116.574	8341.8	1282.06	3538.07	101.647	8310.36	1692.43	493.838	97.6691	-0.15	-5.98	3.98	1
47	72	1	1	12	1007	0	12	1007	106	5506.14	2461.09	260.283	73.6132	5297.96	1465.99	853.774	303.179	7426.6	3303.55	710.594	86.8491	5625.15	3224.58	3900.8	98.934	7168.15	1535.59	1553.48	88.3774	6628.64	1420.24	1277.29	117.151	6599.33	1649.13	6850.4	114.415	7453.25	1459.85	3613.82	102.868	7605.65	1919.42	570.509	91.3585	-5.61	18.07	4.31	1
48	73	1	1	13	75	0	13	75	353	13080.2	3401.66	292.006	91.9093	11773.5	3993.24	1827.37	486.377	15079.3	19726.4	729.462	108.354	12671.8	4385.89	3391.01	95.0085	14971.6	2687.14	1337.12	94.2974	15043.1	2508.52	2641.91	96.5439	14889.4	2780.9	8569.99	112.368	17477.3	2570.34	5182.46	109.051	16743.1	3481.32	692.45	85.2295	3.94	-5.36	4.02	1
49	86	1	1	13	493	0	13	493	306	10788.5	2185.97	250.203	100.807	10293.1	2402.44	5919.01	479.056	12225.2	12504.6	634.598	103.533	10997.8	6890.1	2234.28	100.755	11661.1	1691.42	3236.75	98.3693	12072.9	1635.28	1322.66	83.8268	12218.7	1858.46	8768.12	115.154	15031.3	1728.4	5024.39	109.212	13943	2307.92	634.085	93.2288	-10.98	-5.15	4.13	1
50	87	1	1	13	951	0	13	951	307	6537.77	3000.12	296.036	101.147	6257.53	2685.72	1139.18	395.257	7432.39	10890.8	884.505	112.625	6808.42	6317.91	6825.21	100.925	7259.52	2038.41	2169.76	103.964	7384.5	1919.05	3926.57	97.2345	7335.38	2135.9	8530.18	112.134	9017.48	1994.59	4771.77	94.1173	8930.21	2513.49	658.068	100.87	-0.2	6.95	4.44	1
51	88	1	1	15	265	0	15	265	565	8236.09	2196.09	240.662	95.2088	7472.86	8161.15	1855.89	427.722	9304.04	10600.1	412.804	107.786	8061.55	5260.87	2258.88	103.742	9326.48	1679.22	1239.52	88.6973	9570.63	1607.73	1928.43	86.3947	9162.24	1757.37	6826.73	106.483	11697.6	1686.82	4784.82	102.979	11022.3	2244.49	566.834	92.7292	3.83	7.87	4.22	1
52	89	1	1	15	432	0	15	432	388	8125.75	2503.96	280.425	93.701	7838.04	2648.45	1981.94	343.907	9620.02	21299.6	624.637	103.642	8537.01	8909.04	3235.75	102.255	9459.47	2021.87	1635.62	87.7165	9843.03	1836.45	2160.08	105.34	9120.96	2061.99	6441.07	112.598	12119.2	1956.29	4309.47	96.8067	11098.3	2595.75	565.652	108.469	8.62	-11.07	4	1
53	90	1	1	15	661	0	15	661	568	9179.29	3347.66	289.454	95.1127	8854.36	4049.84	2724.91	372.364	11115.4	4875.21	637.748	112.215	9589.18	4968.95	5188.68	99.3891	11033.9	2351.71	2852.76	106.525	10825.1	2103.99	1666.21	95.6708	10983.5	2445.52	6223.7	107.002	12975.8	2086.61	4206.64	102.657	12626.7	2909.46	601.942	93.2553	-14.79	13.14	4.26	1
54	91	1	1	15	861	0	15	861	247	5347.03	1625.62	202.599	98.0931	5024.97	11484.7	2799.21	433.069	6349.83	13097.4	758.563	109.158	5371.24	9683.14	1984.6	104.603	6095.08	1243.96	3427.6	102.822	6420.47	1180.52	811.903	102.466	6640.29	1358.59	7503.9	109.814	6996.66	1275.15	3917.77	113.668	7262	1715.46	489.555	96.4049	6.87	6.1	4.15	1
55	92	1	1	16	36	0	16	36	627	13013.1	3923.52	335.713	91.1515	11482	5083.03	3420.9	426.338	14698.1	23279.8	656.973	97.6093	12649.3	9004.5	4439.58	98.0271	15037.4	2776.95	931.435	100.239	14819.5	2668.11	1801.37	93.8628	15065.3	2997.84	7112.93	105.258	18094.1	2839.39	4864.56	99.4242	17680.6	3720.97	657.179	90.4769	12.86	-11.91	4.04	1
56	93	1	1	16	359	0	16	359	193	4539.09	7840.81	508.415	99.4404	4169.34	7142.03	674.43	269.896	4647.35	10370.2	421.316	99.1088	4085.44	8223.53	11099.3	117.617	4787.96	5503.96	1213.58	104.301	4943.37	5050.48	3114.73	92.5492	4732.12	5510.4	5483.68	108.104	6325.19	5085.31	3227.22	102.187	6069.7	6406.99	662.275	96.5389	7.39	18.62	4.59	1
57	94	1	1	16	381	0	16	381	323	7507.55	3159.15	321.938	90.0464	6847.91	3229.94	815.248	455.121	9375.32	5466.94	863.176	108.424	7703.98	5027.07	5969.54	113.929	9286.04	2351.57	2106.94	86.9659	8708.84	2263.98	2457.61	99.8204	8971.86	2516.97	8270.59	115.991	10635.8	2346.82	4741.64	121.152	10936.6	3163.34	695.675	102.452	-12.41	15.55	4.39	1
58	95	1	1	17	0	0	17	0	177	8895.16	5719.21	436.61	90.9887	7990.83	6477.77	4505.95	643.469	8341.67	33530.1	592.345	113.921	9013.16	14101.7	8744.46	105.734	9106.23	4029.86	1869.39	91.5198	9587.71	4129.91	2859.63	120.119	9608.4	4349.71	9115.32	123.944	12120.5	4302.91	7480.95	96.6158	11394	5620.44	820.831	79.9548	23.04	1.7	4.05	1
59	96	1	1	17	746	0	17	746	394	7975.94	2099.02	251.518	97.0305	7636.05	2192.96	2551.67	1165.26	9936.7	4263.71	578.797	134.063	8265.69	7625.85	1957.53	111.68	9612.83	1464.49	2507.81	100.168	9661.4	1405.39	1245.4	83.8655	9279.04	1559.85	5647.38	105.914	11388.9	1474.52	4656.12	120.452	11123.6	1918.07	586.348	90.4061	-20.88	9.53	4.17	1
60	97	1	1	17	831	0	17	831	507	7839.94	2277.5	249.992	99.288	7331.06	17910.6	2206.31	344.966	8909.67	17290.5	492.081	98.5996	7874.37	7547.39	2552.11	110.065	8824.79	1770.46	1528.02	96.4694	9085.42	1687.52	1200.34	100.696	8427.84	1937.8	13067.3	120.933	11104.1	1796.59	5760.44	96.9783	10381.6	2328.92	742.623	109.769	13.62	6.7	4.03	1
61	107	1	1	18	205	0	18	205	325	4016.78	5845.53	466.628	90.7754	3537.02	5474.84	363.717	295.665	4193.51	7420.5	559.175	104.898	3595.42	5541.66	8443.97	100.092	4199.99	3926.59	1999.6	105.114	4258.12	3858.34	3593.14	97.6954	4064.82	4358.68	7241.5	124.065	5315.61	4048.4	4241.44	106.603	4756.93	5340.42	710.594	87.32	-2.82	21.28	4.73	1
62	110	1	1	18	298	0	18	298	367	10125.8	3976.66	323.128	87.1362	8492.35	4962.57	3413.21	463.03	11185.5	30383.7	460.272	111	9352.39	8801	4267.84	110.54	11270.6	2923.46	1685.74	100.09	11208.1	2756.01	1594.46	103.411	10987.6	3231.87	16267.5	135.431	13968	2805.3	12288.3	109.556	12802.8	3717.9	1209.45	86.7902	3.33	-24.23	3.99	1
63	112	1	1	18	726	0	18	726	693	8129.12	1967.58	240.108	89.8254	7723	3792.66	2337.46	439.164	9282.21	22825.9	467.964	104.952	8189.66	7630.56	2894.06	94.1429	9339.19	1431.07	1195.29	89.3117	9423.19	1407.55	1741.41	102.079	9148.92	1529.63	5875.03	108.965	11594.4	1452.14	3769.06	101.437	10901.9	1910.53	514.563	96.4791	12.54	-14.91	3.86	1
64	113	1	1	18	771	0	18	771	754	8398.51	1851.8	238.59	93.1074	8094.17	3404.33	2455.17	958.725	9934.85	16024.8	641.78	119.073	8677.68	8376.04	1954.9	106.093	9912.52	1365.14	1442.39	95.0729	9768.83	1332.7	1542.54	100.214	9657.84	1478.26	5311.85	111.118	11839.9	1396.14	3880.37	108.02	11469.3	1816.03	532.572	97.2493	-2.6	-6.78	4.04	1
65	114	1	1	19	139	0	19	139	234	6308.29	3326.26	319.248	94.1752	6104.77	6069.52	2274.73	357.838	6965.27	25846.3	511.727	108.068	5139.71	7460.87	3532.07	99.6752	7319.96	2645.38	877.474	96.2778	7242.07	2476.65	1267.72	115.363	7253.99	2854.23	7596.99	118.201	8705.95	2826.82	20037.9	132.889	7548.3	3664.86	1735.07	99.188	-3.06	-21.01	3.81	1
66	115	1	1	20	637	0	20	637	652	6992.48	4936.94	396.641	96.6319	6357.79	4047.17	156.859	224.486	7819.04	5329.99	347.021	103.23	6791.82	4082.67	7328.16	105.196	7832.72	3375.41	1138.38	99.161	7592.96	3118.98	1604.05	98.138	7907.42	3280.56	4377.28	104.041	9244.83	3067.97	3060.35	101.382	8791.9	4270.2	636.282	101.324	-6.82	21.43	4.49	1
67	116	1	1	27	12	0	27	12	242	7867.33	8609.26	529.826	96.0207	6643.33	6471.73	344.26	275.752	7682.66	7572.04	547.252	101.165	7076.19	5766.23	9579.92	112.339	8049.28	5980.19	994.62	86.0703	8394.47	5209.98	1430.03	98.5496	7821.81	5699.37	6230.44	102.471	10616.3	4925.31	5113.24	114.153	10047.6	6628.67	806.083	95.0992	1.05	20.66	4.64	1
68	117	1	1	27	82	0	27	82	442	14306.8	3258.91	324.794	96.9932	12547.2	3637.09	1910.4	389.093	16224.9	17051.2	594.242	101.643	12665.6	6572.41	2918.92	98.4095	16505.8	2358.44	832.69	107.448	16753.4	2324.89	2240.6	87.5566	15076.7	2609.1	7973.27	108.747	20564	2526.16	5400.76	101.437	19898.9	3387.16	714.19	92.8145	2.34	-3.32	3.95	1
69	118	1	1	24	181	0	24	181	222	6758.85	2985.12	270.054	92.7027	6119.87	3841.91	3039.54	332.095	7648.79	28919.8	603.559	100.36	6621.66	8168.95	2659.82	105.856	7498.05	2141.87	1622.88	105.396	7834.48	2002.94	1027.96	100.757	7411.92	2293.09	6838.92	103.577	9712.32	2108.1	4461.92	104.914	9939.15	2883.11	514.572	114.239	21.8	-11.49	3.69	1
70	119	1	1	19	220	0	19	220	228	3256.43	3042.96	261.149	84.7149	2759.84	2793.48	2811.49	359.399	4006.02	11681.7	586.123	101.899	3541.3	7980.15	3464.68	99.7632	3940.84	2387.23	3122.85	107.053	3986.32	2046.96	1962.67	88.5789	3412.43	2306.19	8323.86	130.035	4688.89	2155.22	3973.87	113.088	4688.16	2898.82	529.25	101.07	-9.01	-2.61	4.38	1
71	120	1	1	20	756	0	20	756	110	7869.65	2456.54	259.327	71.0636	7688.45	2452	2533.07	818.609	8367.72	18093.9	578.009	140.818	7337.65	6461.02	2194.02	91.5727	8664.62	1830.02	2339.32	96.5636	8851	1662.51	786.482	109.918	8878.1	1872.63	6768.29	94.7455	11588.3	1764.03	4293.87	101.209	10296.7	2399.35	572.445	117.745	-0.33	-7.74	4.06	1
72	121	1	1	23	291	0	23	291	352	6577.52	3613.8	411.957	94.9489	6201.03	7247.29	2911.91	427.866	7957.4	18765.6	767.534	112.81	6864.47	7143.45	7499.57	111.344	7698.87	2932.35	1380.12	82.5028	7849.97	2735.83	2318.25	103.045	7631.76	3181.82	19796	147.901	8969.35	3145.16	31764.7	163.565	9018.16	3882.66	2805.24	99.7614	-13.44	-17.94	3.82	1
73	146	1	1	25	150	0	25	150	530	6886.31	4613.27	580.938	96.1189	5980.79	17240.8	56.0302	1136.75	7571.97	6461.32	60.6698	125.7	6616.86	4591.05	7553.11	111.885	7706	3711.12	687.494	99.7528	7718.38	3605.66	548.257	98.2849	7359.83	4133.63	11667.1	129.428	9503.44	4403.58	46674.4	222.562	9129.71	5245.74	4096.12	105.974	-12.31	-22.23	3.37	1
74	147	1	1	20	902	0	20	902	418	7014.76	2743	297.361	90.1794	6458.41	2838.33	570.038	329.38	8255.58	9059.41	673.261	112.914	7118.68	4833.45	5770.68	112.182	8257.43	1842.71	1429.56	101.957	8266.86	1791.68	2701.08	99.2129	7858.11	2007.63	6852.12	106.605	9601.42	1864.15	4048.24	107.464	9606.04	2463.67	635.682	100.38	-6.55	8.67	4.35	1
75	148	1	1	27	375	0	27	375	333	6222.39	3581.71	322.273	89.2523	5539.2	3565.45	177.691	288.988	7103.19	5377.49	600.88	102.862	6209.71	3648.31	7832.71	114.036	6858.41	2588.32	1555.45	90.3303	7195.73	2543.06	3317.71	111.961	6632.83	2744.59	7344.09	108.129	8546.38	2637.33	4012.52	107.069	7961.39	3417.92	629.739	90.7838	-5.63	23.8	4.54	1
76	149	1	1	26	346	0	26	346	285	6294.96	6177.02	426.042	104.165	5705.67	5736.7	190.747	278.558	7111.49	6437.43	722.895	102.463	6123.56	5340.06	10956.2	114.782	7272.87	4505.13	1894.58	99.2246	7290.48	4229.12	3183.26	110.053	7075.78	4641.15	7917.75	110.098	8914.19	4125.72	8384.71	120.421	8141.51	5563.58	975.477	95.1158	0.76	23.03	4.68	1
77	150	1	1	24	460	0	24	460	492	8133.09	1829.15	230.795	103.329	7619.7	1660.75	2614.78	254.187	9381.54	21113.7	441.22	94.5488	8108.54	7528.89	1480.49	98.4756	9308.7	1327.36	1001.09	94.4898	9460.61	1279.04	1887.3	97.7886	9125.59	1409.7	6207.37	104.657	11431.8	1309.86	3200.84	103.486	11182.3	1696.92	482.888	96.1748	4.99	-10.24	3.82	1
78	151	1	1	31	136	0	31	136	283	7825.75	3897.98	331.223	101.442	6406.41	3322.45	1994.57	311.611	9103.74	17956.9	715.11	104.307	7318.48	9215.92	9580.98	99.2792	9089.11	2706.29	1624.53	97.6572	8647.59	2648	2831.86	87.7668	8824.36	2939.35	7139.07	96.8834	10170.1	2747.81	6070.83	108.604	9308.31	3696.24	691.763	105.428	11.08	14.86	4.32	1
79	152	1	1	29	323	0	29	323	555	7661.14	3708.73	324.369	91.6865	6871.6	3748.49	2203.68	378.865	9400.95	23835.2	632.515	104.537	7255.97	7528.85	4668.61	103.795	9561.42	2688.11	2486.17	102.55	9213.85	2640.03	2434.26	115.946	8920.88	2858.98	6325.26	105.025	11014.6	2814.65	4850.24	100.995	9791.62	3694.94	714.326	100.996	11.74	-7.7	4.08	1
80	153	1	1	34	53	0	34	53	510	7050.63	11143	766.012	100.453	5934.65	10117.7	744.596	322.196	7909.95	12988.9	512.526	102.322	6716.41	8872	17963.4	117.661	7957.31	7084.11	1667.75	100.845	8097.43	7184.47	3144.92	93.9961	7942.67	7694.11	6148.53	121.573	9793.85	7295.53	4351.26	113.476	9682.16	9441.88	907.847	99.7216	10.38	20.1	4.55	1
81	154	1	1	24	552	0	24	552	255	7152.04	2992.38	306.22	86.6274	6438.38	3166.35	1730.58	382.22	9627.57	7303.42	667.239	102.655	6691.21	5442.06	3718.18	85.8392	9664.61	2090.99	2266.71	95.4941	8614.62	2080.25	2072.83	81.4549	8670.93	2300.61	6495.75	103.871	10314.5	2191.1	3988.23	97.6118	9879.72	2870.81	552.51	114.251	-13.59	9.63	4.37	1
82	155	1	1	32	240	0	32	240	626	10104.2	2751.6	274.444	96.9649	9138.88	6800.37	2639.64	422.859	12034.9	24255.6	682.535	107.232	9678.04	8829.7	2184.76	98.5463	12266	2122.21	1482.06	88.476	11926.8	2019.48	1300.36	104.046	11682.3	2295.26	8799.22	105.375	14586.2	2181.73	5437.26	102.542	13410.5	2857.88	659.059	95.4505	14.73	-2.35	3.99	1
83	156	1	1	30	399	0	30	399	607	8562.82	2296.29	254.672	95.9918	7820.92	2948.21	1944.69	337.041	9722.26	14212	618.618	111.725	8127.65	7786.15	2723.79	96.8155	9852.14	1766.17	2778.05	105.227	9498.78	1713.05	1398.54	97.6194	10032.2	1908.97	6485.39	90.4366	11512.9	1851.71	7885.11	110.633	11002.7	2461.33	744.984	90.285	-12.08	-3.63	4.2	1
84	157	1	1	26	676	0	26	676	427	6793.86	6081.09	495.279	99.6393	6335.94	5807.49	737.033	207	7674.14	6814.18	466.637	105.515	6785.35	6094.06	14651.5	119.78	7699.14	3325	2080.85	95.0913	7710	3422.85	2806.67	92.0796	7769.66	3686.11	6854.89	103.642	9793.89	3601.98	3974	96.4169	9274.39	4523.47	726.019	90.1171	4.79	22.5	4.5	1
85	170	1	1	26	695	0	26	695	668	9386.96	2896.59	283.735	98.0314	8324.78	2941.17	2398.62	1337.57	10121.1	8441.61	582.121	128.659	8945.26	4875.78	5678.57	105.566	9937.54	1935.8	2799.4	94.7021	9922.75	1892.93	2595.37	97.0853	10496.4	2057.49	6196.83	106.723	12868.1	1980.67	4759.46	105.521	11727	2562.04	592.111	102.606	-12.21	9.4	4.31	1
86	171	1	1	21	924	0	21	924	721	7478.94	1997.77	239.082	100.62	7004.17	2651.73	2472.53	364.807	9262.45	15174.8	551.459	101.155	7831.75	8463.56	2258.48	106.735	9229.21	1461.07	1429.5	95.6616	9208.82	1401.16	1552.83	92.1429	8695.27	1569.36	7483.34	112.999	10545.7	1492.98	3992.21	101.72	10289.5	1913.1	553.577	92.7573	-4.55	-7.1	4.09	1
87	172	1	1	31	418	0	31	418	273	5861.45	2803.98	281.121	96.1319	5654.96	2609.51	225.744	444.542	6666.61	5422.55	786.139	112.527	6020.39	3393.25	7047.4	109.289	6840.45	1988.9	1834.56	80.8462	6979.17	1864.81	2468.7	109.201	6632.73	2141.63	6824.13	116.696	8805.4	1917.47	4443.67	112.33	8457.52	2578.91	575.806	93.4725	-11.61	16.52	4.44	1
88	173	1	1	24	804	0	24	804	492	7630.75	1658.29	232.736	98.687	7176.19	1652.64	2090.79	324.709	8885.81	6465.02	569.087	103.02	7864.51	6758.06	1982.75	91.0366	8864.75	1227.62	2402.11	102.98	8862.52	1193.9	528.321	96.0711	8694.84	1545.08	21489.2	144.362	10993	1338.19	7899.93	102.52	10369.3	1682.61	854.411	89.5447	-21.66	-6.4	3.86	1
89	174	1	1	34	346	0	34	346	122	6614.36	2010.7	313.287	105.566	6273.29	2397.62	165.434	409.623	6979.48	4504.1	369.574	100.738	6359.23	3477.25	2817.12	97.0656	6973.34	1542.82	1105.16	100.115	7491.76	1500.53	350.984	94.2705	6820.27	1803.93	5932.32	93.3361	9444.75	1729.45	31086.5	140.598	8666.16	2209.79	2202.75	91.7213	-8.36	-22.53	3.35	1
90	175	1	1	27	860	0	27	860	563	6245.01	4495.01	413.865	92.2984	5535.79	6450.36	1839.29	375.568	6885.95	9462.59	316.702	108.304	5965.77	7913.9	6117.28	110.057	6840.82	3122.74	1729.69	99.2043	6784.63	2942.23	1193.88	102.815	6845.53	3246.06	6147.11	106.51	8242.85	3033.93	16348.8	129.124	7817.9	3859.9	1542.5	104.213	-15.89	-4.27	4.42	1
91	176	1	1	31	505	0	31	505	236	6699.79	2749.56	289.602	104.136	6254.51	2126.38	302.86	320.5	7965.69	6450.65	695.699	124.822	7249.87	2796.12	1666.17	101.225	7972.46	1897.86	444.492	85.0805	7940.08	1838.58	303.508	92.0678	7587.42	2053.88	5732.38	111.258	10198.1	1900.94	3703.63	123.195	9550.31	2507.41	556.212	100.924	-3.73	12.1	4.14	1
92	177	1	1	37	75	0	37	75	209	9591.99	3382.31	324.014	96.8134	8339.52	3798.17	3335.39	437.158	10454.3	28143.7	626.986	129.656	8832.61	10330.3	4464.55	105.569	10172.6	2591.8	1690.44	98.9139	10671.4	2608.8	1938.74	96.7416	9920.12	2866.19	8840.29	119.986	12277.5	2993.94	4863.15	106.416	11220.6	3778.51	657.818	109.416	20.3	-5.29	3.97	1
93	178	1	1	31	610	0	31	610	619	6274.14	2977.74	306.998	99.378	5417.76	3228.81	159.748	429.286	6786.32	4842.53	411.33	109.478	5818.15	2927.49	2649.84	97.6672	6843.64	1983.67	927.09	99.3845	6849.73	1916.72	1415.39	103.719	6440.94	2177.25	6382.52	110.939	8213.95	2028.17	3859.84	107.094	7840.06	2638.68	616.851	100.751	-3.56	15.14	4.38	1
94	179	1	1	30	782	0	30	782	161	7892.72	1562.9	198.683	105.056	7408.71	3242.11	2857.71	287.516	8781.59	14870.9	524.621	87.118	8386.94	6367.43	1921.11	88.087	8681.85	1240.83	2961.24	101.385	9215.94	1157.1	1246.07	98.4161	8764.94	1308.4	4386.88	96.528	11241	1218.83	3262.21	111.584	10604.2	1572.12	472.925	94.7019	-4.5	-3.61	4.04	1
95	180	1	1	28	894	0	28	894	167	4464.11	3561.83	314.503	100.928	4148.95	3590.6	209.713	412.383	4961.38	3809.34	538.647	105.12	4730.5	4764.27	7119.19	111.856	4519.29	2214.9	1477.83	88.7245	4740.89	2460.13	2430.81	108.856	4706.54	2454.39	6670.97	120.168	5290.56	2755.23	4418.46	108.635	5460.88	3349.51	642.473	92.7305	-12.32	19.35	4.68	1
96	182	1	1	38	91	0	38	91	303	8879.97	5269.12	366.637	104.538	8026.81	5403.03	2769.03	426.809	9768.7	21336.9	721.162	108.634	8640.16	11733	8050.52	115.954	9815.85	4228	2131.42	94.165	10257.4	3683.91	2927.24	107.518	9915.51	4327.44	7107.35	120.924	12630.1	3764.72	5001.95	105.528	11969.4	5324.68	709.003	101.251	11.72	-4.58	4.36	1
97	194	1	1	40	32	0	40	32	458	12307.3	3652.84	326.277	99.0371	10577	6696.59	3106.8	382.181	13700.1	24838.2	644.605	113.245	11316.8	13367.3	5040.63	113.323	13652.4	2691.39	1142.51	89.0502	13666.6	2680.82	2138.76	90.8515	13941.2	2831.21	6780.98	115.207	16286	2851.25	4708.01	108.633	15273.4	3798.52	649.308	92.655	15.87	-3.73	4.07	1
98	195	1	1	29	994	0	29	994	377	6422.62	2583.38	259.477	86.8859	5982.15	2615.16	1784.28	325.316	7746.41	5278.32	507.653	95.7851	6683.83	6332.94	3158.23	97.5225	7545.29	1747.55	2747.09	99.0902	7186.87	1688.93	1297.01	96.008	6970.13	1914.11	7824.35	118.218	8568.36	1743.71	3811.75	110.058	8641.54	2277.42	562.061	98.2042	-17.64	9.13	4.39	1
99	196	1	1	30	978	0	30	978	246	5347.39	2035.61	273.894	86.9797	5117.37	6640.01	2459.55	380.22	6371.62	18053.3	275.813	104.569	5704.89	6736.35	1831.78	102.72	6386.79	1592.94	1804.1	97.3333	6146.02	1567.57	408.634	81.4268	6298.97	1874.51	19003.4	147.931	7464.85	1809.85	18624.7	126.297	7358.5	2178.27	1417.42	86.6707	-14.91	-11.77	3.75	1
100	197	1	1	41	121	0	41	121	802	11462.5	4143.21	346.315	93.293	9944.84	4306.77	2590.76	364.142	12374.2	23905.8	720.125	103.435	10786.7	9952.92	6054.32	99.3541	12651.7	3113.05	1574.52	96.2594	12547.1	2943.22	2011.28	101.234	12726.8	3445.87	6514.73	112.948	15216	3006.83	4806.56	109.349	15096.6	4135.17	668.031	90.9426	13.41	-6.43	4.12	1
101	198	1	1	40	269	0	40	269	254	7088.44	2658.36	250.768	96.8937	6343.16	4555.26	3772.15	493.063	8146.87	13667.4	597.846	109.906	6449.9	9208.81	4156.46	110.854	8276.62	2052.31	3749.43	98.4567	7994.02	1910.59	1823.93	93.1575	7994.32	2230.57	17490.2	153.39	9779.29	1924.85	9541.66	116.748	9422.5	2614.53	874.705	89.5	-13.95	-8.73	4.24	1
102	199	1	1	37	516	0	37	516	494	9672.55	2321.14	235.858	93.9332	9250.82	13601.2	2115.98	414.352	11819.7	18716.8	551.838	107.211	10065	9662.95	3231.86	94.6113	11708.7	1760.19	1155.49	96.2834	11557	1656.71	1416.15	92.3624	11438.6	1871.76	5694.21	113.603	14241.6	1727.76	3619.88	105.433	13502.8	2304.57	558.466	92.334	12.04	4.08	4.03	1
103	200	1	1	37	562	0	37	562	476	9676.41	2445.53	262.506	92.2794	8450	3633.45	3730.83	392.502	11047.9	31551.4	529.088	105.639	9311.84	8866.39	2784.92	106.782	11278.4	1783.67	1762.29	101.122	10923.7	1711.83	1797.05	99.8992	10868.6	1943.22	6103.34	112.395	13565.9	1790.81	4041.23	99.1302	12275.1	2414.63	581.649	97.8487	22.46	-1.51	3.7	1
104	201	1	1	36	543	0	36	543	235	9628.82	2663.63	257.072	116.583	8542.98	2793.04	2889.77	347.187	12100.3	7995.77	752.102	111.004	8910.92	6048.46	2463.4	91.5234	12618.5	1903.13	2272.14	104.302	11692.9	1833.22	950.617	90.1957	12048.4	2041.21	7152.41	127.494	13732.7	2011.67	3782.45	109.23	12063.3	2507.51	581.481	99.2638	-12.99	6.02	4.11	1
105	202	1	1	38	486	0	38	486	369	10789.5	2072.67	240.702	94.3306	9855.6	2424.27	3253.8	381.198	12744.3	27394.7	792.211	95.8103	10295.5	10729.7	1992.21	81.6423	12925.6	1558.6	851.323	97.9431	12340.7	1528.56	2081.87	87.8374	12892	1732.39	7703.02	104.428	15221.3	1568.88	4070.07	113.236	14346.5	2128.89	533.965	101.762	20.08	-8.6	3.79	1
106	203	1	1	39	476	0	39	476	242	8245.56	1648.94	219.141	97.3678	8079.14	1764.57	2963.95	499.583	10743.2	27468.7	786.426	122.413	8928.23	8681.12	1671.92	103.587	10127.5	1358.09	1010.57	78.9421	10202.7	1290.86	1297.11	95.905	9559.94	1444.15	7595.12	114.083	11741	1383.93	3757.43	108.975	11587	1780.49	521.517	104.723	20.48	-11.85	3.67	1
107	204	1	1	43	143	0	43	143	137	7484.03	4735.93	367.599	117.54	6508.07	3268.61	2338.64	338.679	8399.42	24662.9	734.964	99.1241	6506.96	8819.74	10528.6	108.416	8294.12	3443.32	2191.96	85.1752	8096.67	3221.58	1825.81	95.6642	7956.09	3638.88	8280.92	103.058	9439.86	3450.57	11652.1	113.474	9134.57	4355.97	882.124	91.1387	3.5	-18.08	4.16	1
108	205	1	1	41	311	0	41	311	292	8574.43	4010.45	342.555	90.7089	7695.61	3792.77	1668.59	421.366	10483.5	5824.12	613.038	109.589	8301.55	9131.05	5434.41	97.4075	10915.8	2831.58	3525.42	114.777	10528.9	2827.57	731.277	105.545	9887.86	3130.79	12372.8	147.675	13117.7	3009.89	8464.64	114.247	12083.8	3858.45	1125.95	102.185	-21.04	-0.62	4.38	1
109	219	1	1	35	586	0	35	586	733	5945.85	3160.71	283.364	88.1392	5245.38	2922.96	104.596	260.85	6789.92	3016.56	429.636	110.588	5664.14	2939.12	4828.9	105.643	6737.47	2054.82	1706.07	98.2456	6642.97	1895.35	1668.72	87.5771	6324.7	2138.62	4284.31	105.449	8247.5	1949.71	3115.84	100.749	7540.91	2577.02	501.351	89.9277	-7.64	20.2	4.41	1
110	220	1	1	46	9	0	46	9	639	11591.7	4555.48	406.618	93.6667	9620.67	15414	4243.43	452.734	10867.7	29557.2	697.809	104.584	10092.8	6501.32	6328.68	101.635	11064.8	3200.21	1155.85	101.679	11205.7	3192.56	2042.48	102.473	12085.4	3622.44	6500.99	113.74	14522.4	3438.59	14622.5	121.69	13456.3	4424.16	1030.87	93.0094	18.5	4.08	4.1	1
111	221	1	1	37	663	0	37	663	182	5028.74	3679.81	342.923	92.4121	4588.64	3471.71	270.187	184.06	6061.18	7120.31	402.203	97.1099	4981.68	3807.04	6892.26	97.022	5704.05	2320.01	1160.37	81.544	5703.65	2709.1	1723.68	99.5385	5627.44	2627.71	6233.52	113.324	6547.31	2707.63	3578.52	93.3846	6101.25	2986.44	561.203	96.7088	-9.99	15.3	4.58	1
112	222	1	1	44	241	0	44	241	255	7302.15	4073.96	313.769	101.549	6850.24	8237.53	2959.73	393.024	8414.95	22854.4	636.4	101.765	7481.5	11575.1	5013.82	92.0667	8393.69	2989.9	1770.89	97.4392	8570.62	2687.35	1323.29	100.184	8617.23	3119.76	6807.06	106.22	10797.2	2834.89	6485.74	105.133	10472.7	3728.57	637.769	82.8275	13.24	-2.41	4.17	1
113	223	1	1	37	740	0	37	740	199	4974.81	4598.5	365.296	106.382	4325.97	3669	379.764	227.563	6453.75	8597.52	398.151	110.543	4931.7	6481.48	7025.49	87.2161	6337	3193.74	1703.82	89.5276	5677.13	2901.85	1746.56	84.407	5766.69	2513.72	6315.28	110.156	6416.29	2852.72	3285.63	100.849	6417.85	4316.4	570.146	109.548	-3.25	8.39	4.6	1
114	224	1	1	49	43	0	49	43	496	12008.3	4720.7	364.444	93.3266	10051.2	4485	2560.72	705.482	11694.2	13113	693.641	109.71	10265.9	11227.3	6024.8	102.325	11774.1	3355.58	1081.01	91.9879	12449.2	3159.86	2234.65	90.3689	12033.1	3637	7019.54	112.163	15353.8	3152.61	4336.19	107.347	14239.6	4321.58	651.387	99.6129	-8.52	-4.99	4.32	1
115	225	1	1	39	750	0	39	750	182	7455.05	2782.57	259.725	104.033	7055.47	3490.25	1076.97	585.868	8778.4	22589.5	567.714	111.857	7647.09	7370.36	7060.08	107.236	8981.34	2000.15	1214.96	92.467	8654.64	1904.48	2829.19	105.066	8897.19	2022.96	7068.46	105.967	10693.6	1925.09	4295.64	111.016	10265	2572.81	586.17	97.456	10.92	-6.16	4	1
116	226	1	1	36	792	0	36	792	347	8333.55	1787.37	226.291	78.1066	7677.06	6503.96	2335.17	443.014	10048.8	12605.3	533.686	92.2219	9252.08	5930.05	1981.97	90.2565	10013.2	1397.65	1865.57	84.4409	9969.99	1310.56	1169.55	106.055	10349.7	1513.56	12675.2	125.914	12057.6	1418.92	4668.67	104.945	11861.3	1891.05	659.187	95.8127	-12.44	-6.72	4.11	1
117	227	1	1	43	348	0	43	348	92	4027.05	2997.27	319.674	99.1304	3947.49	3161.75	353.304	301.5	4724.43	7281.46	592.424	93.337	4208.61	5926.82	3420.07	91.837	4917.49	2405.1	2660.27	120.696	3821.74	2269.18	1077.2	90.6957	4513.29	2636.07	9062.76	142.511	5322.91	2491.26	19502.8	124.75	5749.8	3033.62	1597.58	86.5217	-16.5	-5.8	3.95	1
118	228	1	1	39	854	0	39	854	433	7168.51	2095.09	368.092	90.7136	6743.25	5768.3	2321.89	367.434	7914.05	13006	128.873	104.049	7406.26	8298.71	2402.25	97.1986	7810.75	1784.27	1438.6	92.7298	8159.27	1693.63	407.155	91.9723	7813.43	2273.41	25036.8	182.4	9918.34	2008.28	24482.6	144.455	9253.89	2434.87	2535.83	100.342	-15.59	-12.71	3.72	1
119	229	1	1	41	606	0	41	606	302	6446.34	1965.47	241.44	98.7815	5724.28	2319.09	152.06	416.901	7089.84	3632.17	940.159	109.603	6255.01	2209.63	2167.14	92.9901	7554.97	1393.03	664.156	105.166	7220.75	1350.84	1119.63	93.8543	7265.52	1523.3	7562.72	110.881	8862.26	1401.05	3946.41	82.5199	8219.38	1832.32	542.854	92.5828	-4.25	16.42	4.15	1
120	230	1	1	43	439	0	43	439	626	9938.18	2076.21	248.123	89.1869	9171.05	16248.1	1872.82	414.623	11903.4	16750.4	791.522	94.1326	9688.11	6575.39	2844.92	92.0479	11711.4	1677.7	1501.01	93.4217	12077.6	1573.77	1208.61	91.6438	10917.1	1776.71	6295.08	111.144	14306.3	1670.04	4931.58	108.829	13299	2235.62	571.324	87.7093	11.66	6.24	4.03	1
121	243	1	1	47	228	0	47	228	486	9930.04	4603.51	371.881	93.7798	8865.03	5719.94	1825.51	311.874	11667.3	20354.3	854.342	102.449	9531.81	9603.22	7090.88	111.856	11722.8	3140.8	1182.69	92.9053	11285.5	3158.82	2573.71	103.827	11564.2	3541.44	6779.41	107.547	13510.3	3294.13	5430.22	99.0494	13012.8	4295.72	703.512	95.9568	10.84	-4.1	4.27	1
122	244	1	1	43	452	0	43	452	225	9853.62	2382.31	244.018	87.4	9295.3	16303.6	1778.42	901.96	10818.5	17221.6	654.916	126.382	9629.7	7084.29	3066.16	96.2622	11194.2	1887.06	1235.11	104.502	11463.8	1760.01	1197.63	97.3022	10875.5	1956.93	5896.05	118.147	15118.6	1813.96	4443.68	107.209	13654.4	2308.52	532.329	91.84	11.87	6.14	4.03	1
123	245	1	1	48	268	0	48	268	390	7317.52	2968.24	290.559	98.9179	6778.97	2628.84	2361.61	349.326	8586.76	4408.48	651.91	109.872	7499.01	7316.44	3849.34	92.741	8668.31	2146.81	2538.51	95.4	8376.24	2008.99	2100.64	95.4128	8451.94	2185.31	4735.16	103.144	9737.52	2113.66	3844.85	107.167	9753.35	2782.72	586.154	97.7949	-18.96	9.85	4.39	1
124	246	1	1	45	410	0	45	410	310	7733.14	2289.49	248.684	92.4903	7059.66	2491.39	789.71	256.971	8842.16	7750.21	554.6	103.952	7837.74	5279.39	3563.45	102.694	9006.93	1709.02	1426.89	97.3064	9359.05	1667.72	1613.45	101.058	8309.14	1790.46	5884.19	97.0968	11530.9	1734.88	4022.83	100.561	10490.6	2263.53	579.865	95.7484	-8.91	8.52	4.19	1
125	247	1	1	48	305	0	48	305	292	6953.82	4299.45	333.887	87.2431	6464.79	3695.22	1565.36	411.503	7797.71	8497.21	341.825	112.863	7484.12	8137.03	6802.19	104.38	7377.94	3589.76	2524.06	83.0959	8095.19	3182.94	1381.76	93.976	7318.81	3826.15	31920.7	192.192	9583.22	3541.62	19122.3	135.692	9351.1	4266.53	2116.07	90.2431	-20.08	-12.27	3.82	1
126	248	1	1	43	537	0	43	537	445	8791.26	4673.49	411.766	88.3573	7956.74	5275.87	3303.31	436.193	9730.48	16608.5	660.11	112.656	8423.82	9058.55	7899.1	109.715	9570.46	3061.09	3029.38	104.155	10140.3	2886.73	2440.4	101.128	9392.4	3714.75	6170.13	109.191	12830.4	3171.79	4474.92	104.728	11099.4	4232.29	701.506	98.9618	5.61	1.2	4.43	1
127	249	1	1	49	327	0	49	327	309	8943.41	3233.17	299.181	101.994	8725.32	3292.18	1768.46	434.654	11857.3	10581.4	608.816	112.592	9436.13	8330.38	4236.78	107.738	11736	2420.66	2864.7	111.693	11802.4	2258.12	1747.56	92.0356	10808.4	2623.23	8818.17	106.256	12687.9	2424.62	5551.35	95.0291	12825.9	3257.38	655.197	105.327	-11.85	0.5	4.28	1
128	250	1	1	51	78	0	51	78	322	6145.89	7700.02	575.258	94.1491	5689.05	7506.13	218.311	312.006	6670.02	6301.4	571.233	115.525	6025.28	6250.12	17975.2	130.211	6564.63	5443.63	1865.1	107.301	6820.84	5183.66	3035.67	98.9627	6896.61	5966.24	7021.19	114.205	8204.37	5112.42	4259.07	112.202	7971.32	7142.24	838.733	83.8354	7.06	22.89	4.5	1
129	251	1	1	41	833	0	41	833	395	4752.28	2309.89	271.519	80.4152	4441.97	5378.25	764.582	2683.58	5640.36	3648.24	349.886	349.666	4867.49	5155.65	2263.71	164.797	5638.32	1839.36	1061.93	116.608	5444.28	1787.21	245.952	92.5494	5612.29	2591.64	42636.1	264.119	6388.81	2106.68	18054.3	129.21	6496.44	2584.66	2637.99	112.901	-21.93	-13.87	2.96	1
130	252	1	1	48	388	0	48	388	684	9308.79	2136.12	239.694	95.5278	8768.3	2548.39	3419.46	432.089	11381.7	24352.3	693.386	100.577	9907.46	14895.5	2059.82	94.1491	11371	1757.61	2119.65	89.943	10917.5	1634.47	1358.87	96.7602	10913.9	1840.87	8082.06	103.722	13467.7	1773.72	8816.91	109.06	13566	2366.68	821.066	86.6096	15.48	-7.84	3.93	1
131	253	1	1	51	152	0	51	152	447	6569.45	8014.7	531.669	91.085	5884.72	6574.23	222.682	310.707	6793.14	7033.17	558.897	119.161	6018.86	6356.85	17630.5	119.613	6799.87	5727.19	2236.04	99.2752	7309.35	5336.05	3514.46	103.523	6851.14	5810.65	7234.1	110.497	9029.32	5497.71	5328.04	99.2439	8431.17	7182.24	858.244	86.1477	7.04	22.85	4.55	1
132	254	1	1	54	186	0	54	186	469	9660.23	4014.56	336.066	89.9382	8459.98	5879.72	2911.2	312.627	10536	16659.6	543.333	107.559	9559.01	7850.65	3201.61	93.8273	10947.1	2991.63	1897.4	94.3049	10826	2736.45	1336.12	91.1855	11291.6	3042.52	7763.56	113.467	13500.3	2899.06	5498.37	107.697	12953.8	3872	671.309	92.7335	6.94	-1.26	4.28	1
133	267	1	1	52	211	0	52	211	599	8228.48	3081.31	293.244	87.5092	7452.26	3796.12	1437.87	301.471	9496.7	16219	645.412	106.292	8143.81	4084.79	4180.98	100.209	9456.84	2177.04	1176.33	95.5242	9464.52	2185.59	1813.48	96.5843	9431	2344.17	6048.82	107.568	11487.7	2243.46	4182.96	111.139	11280.9	2988.74	579.92	94.8581	0.83	-0.84	4.15	1
134	268	1	1	42	939	0	42	939	299	3833.87	5283.5	402.749	110.161	3363.22	4297.68	141.184	260.599	4455.32	4957.04	668.893	96.097	3551.78	3877.82	12434.3	117.405	4373.53	3292.73	1801.02	98.6589	4190.91	3171.73	3624.87	94.4381	4255.8	3396.72	6974.24	114.472	4830.37	3157.47	4550.32	106.421	4655.33	4140.94	681.475	85.2843	1.25	25.18	4.52	1
135	269	1	1	50	489	0	50	489	403	8984.65	2005.84	253.377	99.9256	8270.39	3358.17	2803.66	331.015	10752.3	28411.9	598.737	103.397	8923.73	10438.9	1991.48	105.251	10782.6	1513.12	663.003	99.3846	10649.5	1439.53	1200.88	99.0174	10022.3	1642.23	5218.98	112.836	13368.6	1559.12	4259.71	105.787	12383.2	2064.77	550.682	102.749	21.68	-8.83	3.68	1
136	270	1	1	44	904	0	44	904	438	6988.81	2288.53	248.395	90.5228	6488.02	2353.27	4036.63	353.007	8206.46	5949.46	596.114	104.249	6999.65	9028.02	2632.75	99.6621	8122.94	1552.12	2546.83	95.5251	8584.68	1515.02	1176.95	100.258	8017.55	1620.3	6403.85	108.838	10385.9	1571.38	3850.45	110.507	9346.22	2047	584.861	93.3881	-20.88	7.49	4.3	1
137	271	1	1	50	597	0	50	597	191	5904.64	2122.7	248.22	107.764	5625.75	2350.73	155.366	361.681	7546.18	3768.86	1343.67	103.67	6090.99	2422.95	2170.81	92.4293	7256.6	1467.69	701.005	109.775	7371.51	1412.64	1081.46	103.66	7286.73	1584.41	7191.82	107.77	8400.94	1550.75	3703.4	97.0471	8255.48	1992.16	570.476	107.089	-4.17	16.37	4.2	1
138	272	1	1	49	762	0	49	762	756	8546.46	1998.59	242.593	92.4471	7882.42	8144.16	2602.29	917.771	9927.52	13383.8	651.665	114.999	8757.74	5711.8	2672.01	102.011	9716.12	1530.4	1026.93	97.6892	9887.44	1459.07	1486.52	95.3373	10057.4	1633.49	6027.53	115.587	11841.1	1541.68	4284.43	110.205	11493.6	2025.28	581.987	94.5304	4.88	5.59	4.16	1
139	273	1	1	44	964	0	44	964	664	6966.82	3433.59	318.486	98.2801	6423.94	5185.84	1333.49	334.021	8368.97	9361	381.422	104.729	7234	7291.97	5247.1	104.843	8350.74	2352.12	1838.96	94.6536	8172.41	2216.95	973.486	96.866	7796.43	2479.79	11192.3	128.2	9858.72	2381.05	11618.2	115.928	9539.87	2968.48	1095.19	95.3509	-15.98	-2.91	4.38	1
140	274	1	1	57	177	0	57	177	407	9697.12	4005.77	363.56	103.641	8660.08	5812.19	3402.99	390.413	11445.6	17403.2	622.015	106.378	9690.82	9957.21	4433.52	110.678	11386.6	2867.31	3553.14	92.914	11502.9	2912.09	1881.15	95.9754	11479.5	3229.22	7084.66	106.101	13749.8	3147.1	6041.23	116.359	12615.7	4184.95	735.531	98.0123	-1.57	-11.61	4.34	1
141	275	1	1	49	882	0	49	882	321	7548.82	3527.34	324.05	106.243	6503.35	3567.45	1303.55	342.981	8687.35	17464.1	404.209	112.047	6947.28	5996.5	6248.56	103.028	8664.12	2257.72	949.34	103.645	8088.26	2319.66	3078.17	93.0716	8750.24	2380.3	5788.38	118.252	9258.02	2495.22	4196.93	112.632	9029.59	2995.44	624.763	91.0623	3.91	-0.58	4.22	1
142	276	1	1	50	799	0	50	799	553	5604.96	2782.42	279.835	99.0452	5226.11	3281.8	856.53	287.812	6462.67	5316.71	362.933	106.671	5659.42	5359.62	6639.48	99.9512	6408.77	2008.23	1707.87	96.7342	6340.67	1898.85	1801.37	102.063	6630.35	2326.05	26389.4	165.58	7672.08	2065.86	10259	121.884	7523.24	2605.94	1367.42	102.356	-22.57	-8.81	3.73	1
143	277	1	1	46	365	0	46	365	319	6666.66	3004.78	328.26	91.5078	6221.08	3425.41	2244.57	543.696	8417.57	12491.8	692.06	114.9	6523.34	9660.81	3401.93	92.9091	8508.14	2314.25	3836.53	92.3856	7624.86	2250.65	796.665	95.1411	8288.17	2706.73	14552.5	120.636	9216.35	2698.61	27879.4	144.357	9174.12	3339.63	2016.32	97.674	-6.57	-22.16	3.89	1
144	278	1	1	59	109	0	59	109	524	9417.48	4993.17	398.906	97.8168	8495.19	6553.54	3034.86	369.239	10802	25650.1	508.519	107.868	9167.5	7594.32	7534.5	105.101	10804	3442.26	1659.57	90.458	11187.1	3332.98	3132.65	100.393	10119.3	3704.98	6706.72	109.105	13476.5	3516.22	4436.08	113.489	12373.9	4703	675.494	95.1737	17.31	12.8	4.18	1
145	291	1	1	57	338	0	57	338	242	9714.16	2347.46	236.07	93.5413	8982.02	2575.52	2727.35	418.008	12308.3	21733.8	829.512	107.496	10540	13895.8	2684.26	101.872	12303.2	1925.11	2487.83	98.719	11091.1	1826.19	1512.73	79.7727	13779.1	1966.95	8209.7	103.946	13242.1	1919.2	5910.18	107.612	14220.4	2506.79	722.682	93.3347	3.16	-14.74	4	1
146	292	1	1	52	672	0	52	672	197	5640.19	2701.64	289.919	105.426	4971.85	3058.89	1177.71	6166.21	6568.27	7898.17	693.371	266.985	5182.11	7270	3767.01	139.01	6750.26	1895.2	2530.78	110.178	6257.31	1821.81	1318.83	101.934	5920.05	2030.13	5693	114.807	8006.24	1891.88	3658.24	112.462	8140.56	2441.41	545.766	103.68	-14.19	5.84	4.57	1
147	293	1	1	52	714	0	52	714	618	6250.89	2955.13	287.736	92.4676	5994.3	3002.7	128.249	224.095	7514.58	4437.03	461.05	93.9968	6538.41	2626.3	2946.04	107.523	7483.87	1936.94	800.223	95.7751	7290.5	1866.42	1147.39	92.6699	7394.37	2077.64	6394.36	108.019	8814.43	1915.6	3638.33	98.7184	8640.82	2555.45	528.511	92.1343	-3.89	15.87	4.28	1
148	294	1	1	50	989	0	50	989	244	6308.11	3212.31	277.143	98.7459	5783.91	2885.79	2005.15	340.316	7312.31	15793.8	539.111	100.627	6467.11	9040.73	4924.92	108.324	7080.96	2417.66	1381.05	106.34	7070.91	2143.53	905.422	85.8975	7196.7	2438.74	17697.6	132.717	8095.39	2309.06	8153.05	112.885	8277.24	3046.67	901.209	89.9672	-13.56	-9.64	4.1	1
149	295	1	1	53	783	0	53	783	213	4658.77	4487.93	328.685	99.1878	4807.41	3623.1	598.977	267.07	6128.33	8181.35	580.028	98.7887	5078.46	4470.92	10812.3	111.859	5848.7	2868.41	1476.05	95.8873	6127.81	2591.62	3515.91	79.5869	5409.54	2968	8377.17	114.568	7130.57	2692.38	4102.07	96.8122	6722.16	3525.2	683.202	85.0563	0.01	23.25	4.53	1
150	296	1	1	59	351	0	59	351	499	8910.96	2781.1	266.715	88.6934	8491.52	2954.3	2462.45	355.691	10371.7	22426	645.667	105.026	8870.06	11085.8	2092.44	95.6794	10580.5	2122.42	1271.31	89.2425	10505.3	2060.76	1213.25	97.2204	11183	2248.48	8937.87	111.695	12988.2	2083.73	5494.35	95.1844	12359.5	2807.83	583.208	98.3848	6.01	-15.03	3.98	1
151	297	1	1	61	218	0	61	218	176	9883.26	2451.97	259.08	95.4091	9079.05	2798.05	3230.43	1159.49	11125.5	30139.8	568.648	119.932	9704.94	9337.27	2018.15	103.244	11013.8	1863.81	633.807	104.585	11085.9	1834.7	1555.51	95.5341	11600.1	2017.86	5852.94	123.807	13605.9	1920.57	4281.97	101.188	12848	2570.86	532.023	87.5966	22.97	-9.46	3.72	1
152	298	1	1	55	632	0	55	632	186	5064.96	4589.93	357.032	97.8118	4564.57	3889.98	287.618	230.301	6431.79	4187.32	717.995	95.8925	5488.92	4161.26	11934.3	130.151	6153.7	3077.31	1659.69	93.9516	6180.37	2828.82	1471.28	93.672	6074.59	3285.5	6043.66	108.237	6846.92	2900.32	3865.74	103.575	6924.69	3899.23	569.145	92	-2.74	26.4	4.5	1
153	299	1	1	55	645	0	55	645	978	7571.44	2528.6	269.428	96.2157	6894.51	4682.91	1971.14	610.956	8719.15	17515.8	487.585	115.289	7354.81	6515.57	5417.87	104.987	8575.65	1770.68	1539.24	94.2168	8358.52	1734.3	1549.55	103.285	8210.04	1885.84	6231.21	101.698	10227.1	1824	4143.74	107.247	9732.68	2397.15	556.591	97.2382	4.29	-1.7	4.16	1
154	300	1	1	61	284	0	61	284	478	9630.23	3490.32	340.776	96.3117	8755.05	20024.4	2468.99	541.343	11866	10948.8	450.594	114.676	9269.81	9476.45	3790.56	109.234	11959.6	2951.23	2126.37	96.5523	11680.9	2848.87	1027.95	92.2364	11132.1	3653.44	41128.5	211.556	14538	3170.19	20419.6	130.542	12752.7	4060.2	2581.92	101.979	-16.52	-16.12	3.77	1
155	301	1	1	67	133	0	67	133	490	7330.25	4507.09	372.814	89.3775	6437.38	5460.79	1374.02	570.251	8006.39	5506.08	1159.65	123.892	6973.55	6112.23	7543.42	108.204	8040.76	3018.13	2812.45	98.549	8237.54	3023.39	1498.8	96.8143	7977.12	3371.83	6323.29	103.749	10289.4	3067.78	4275.21	106.733	9416.81	4059.03	610.845	94.9551	-5.04	21.86	4.6	1
156	302	1	1	65	230	0	65	230	290	6216.82	3072.58	288.824	105.297	5644.86	7658.66	3208.56	3084.93	6952.57	28073.3	525.134	166.779	6093.07	12507.8	2038.73	129.576	7005.06	2476.22	1204.77	103.976	7206.34	2328.23	1804.95	104.924	6882.28	2617.74	8224.88	124.521	9109.81	2453.99	5347.42	110.297	8341.8	3352.47	670.79	116.752	18.28	-0.4	3.85	1
157	315	1	1	56	860	0	56	860	488	7212.34	2855.76	284.961	92.3422	6736.02	5195.84	1799.53	326.529	8275.98	17876.2	412.891	107.793	7325.93	8585.41	6177.79	102.781	8367.07	2161.82	1496.5	90.6742	8315.72	2009.87	1893.18	101.566	8195.51	2291.49	10454.4	108.496	10194.7	2054.54	8553.12	113.914	9407.44	2767.12	930.205	95.5143	-3.11	-12.54	4.24	1
158	316	1	1	56	890	0	56	890	367	7756.92	2460.61	231.866	95.7929	7397.46	2984.58	1462.77	299.193	8814.75	14707.5	476.586	108.33	8388.53	6544.26	3381.23	100.518	8736.42	1707.72	1608.38	94.6785	9393.34	1591.57	1056.22	92.8692	8865.18	1804.19	5571.44	108.087	11740.8	1684.35	4458.4	99.4877	11107	2214.24	614.782	104.744	-3.35	-2.81	4.11	1
159	317	1	1	52	1007	0	52	1007	274	8135.21	1677.8	205.591	94.2263	8404.73	2808.33	2864.65	295.993	10949.4	16750.5	614.872	95.5219	8890.49	8692.25	1723.66	94.0438	10320.9	1283.12	1885.59	95.0036	10150.4	1214.25	1206.66	83.6606	9677.87	1400.65	10521	120.956	11507	1289.91	5410.66	100.77	10966.2	1717.57	634.19	92.1642	-5.25	-8.58	4.03	1
160	318	1	1	57	697	0	57	697	762	7869.19	2639.28	287.239	97.6102	6797.64	2899.96	1779.73	404.776	9076.43	9553.46	805.869	103.547	7976.28	6749.01	3374.06	100.78	9185.19	1816.06	2248.46	91.7533	9125.38	1762.92	2176.48	96.7362	8856.94	1926.46	6004.23	109.337	11084.6	1833.17	3861.26	104.832	10571.3	2329.7	541.592	94.7231	-10.95	4.5	4.29	1
161	319	1	1	61	517	0	61	517	584	7761.33	2572.53	249.045	102.608	7129.88	1937.34	2338.05	356.611	8677.05	21723.3	510.255	108.87	7683.01	9564.58	3333.97	96.6918	8444.53	1874.55	1384.04	90.7449	8243.51	1786.87	1683.12	94.4418	8862.75	2030.75	7172.14	107.243	10871.8	1790.6	3876.37	98.1764	10167.4	2455.13	545.818	98.1695	9.88	-11.87	3.94	1
162	320	1	1	67	383	0	67	383	335	4068.31	4523.24	348.758	98.9821	3720.74	4309.6	991.916	257.952	4461.9	17434.8	1145.69	114.901	4034.83	7584.15	6997.89	103.678	4310.97	3436.5	1535.96	92.8657	4219.47	3115.55	2593.01	108.806	4562.89	3611.32	7465.9	110.651	5126.07	3170.05	4114.67	111.119	5136.17	4385.47	601.191	99.8657	5.51	-0.38	4.24	1
163	321	1	1	66	452	0	66	452	338	6239.2	3959.78	333.781	87.9231	5279.11	4114.2	741.775	540.53	7515.05	10903.1	1591.68	113.476	5665.88	5796.08	12628.6	121.967	7541.64	2878.79	1770.03	97.8284	7203.39	2757.08	4099.53	102.87	6980.08	3145.95	8004.98	120.358	8676.79	2816.73	4456.8	101.127	8173.17	3801.97	690.101	98.6331	5.93	18.21	4.5	1
164	322	1	1	58	606	0	58	606	168	4150.57	2519.79	269.244	88.9524	4233.02	2672.76	136.863	401.125	4998.35	4451.9	310.524	112.905	4993.06	2589.83	1702.08	81.7679	4236.17	1838.43	806.25	103.494	4888.1	1614.38	881.131	105.345	5197.01	1888.46	6883.09	114.452	6279.75	1669.97	3603.27	103.946	6848.9	2246	530.054	98.1369	-3.88	15.6	4.39	1
165	323	1	1	61	668	0	61	668	362	7803.07	1976.53	228.475	88.1271	7229.29	2530.4	1280.5	6284.09	9222.02	14760.5	604.091	245.942	7985.1	5898.41	2620.07	121.79	9030.66	1469.63	1233.25	118.854	8992.91	1429.86	1003.01	100.829	8671.58	1568.93	6500.43	118.434	10743.1	1466.14	4146.4	115.392	10435.1	1865.04	589.497	110.254	-6.42	1.54	4.16	1
166	324	1	1	59	924	0	59	924	403	5883.51	3396.46	315.888	87.5583	5408.31	8073.09	1777.68	324.787	6362.46	16798.8	417.861	104.566	5406.11	7309.12	8373.62	110.268	6518.98	2408.05	1762.55	100.367	6606.03	2337.84	2219.55	83.6849	6073.31	2533.86	6604.73	113.782	7922.12	2414.14	4346.65	97.1836	7214.5	3145.81	640.635	97.8015	10.33	13.79	4.3	1
167	325	1	1	67	592	0	67	592	377	6041.96	2047.91	227.345	96.4775	5515.37	2349.51	189.149	449.286	6894.79	4136.02	599.891	107.973	5945.01	2521.19	2492.96	100.902	7233.05	1403.28	827.512	84.6631	6858.25	1345.46	1229.93	81.3077	7233.98	1533.12	9420.22	114.223	8346.78	1476.37	4540.58	101.488	8167.18	1884.48	584.867	90.5332	-7.64	14.82	4.17	1
168	326	1	1	59	947	0	59	947	602	8421.17	2066.29	251.814	104.128	7662.22	7749.4	2893.4	328.261	9628.66	21666.5	457.855	108.392	8413.7	10402.6	3142.7	102.548	9660.19	1568.04	1502.7	90.3638	9526.04	1538.87	1343.65	97.6096	9261.73	1704.23	6932.52	104.319	11489.4	1646.84	4217.95	93.5532	10652.5	2133.6	612.251	93.2641	12.2	-1.93	4	1
169	328	1	1	71	69	0	71	69	529	7331.84	3999.57	349.31	92.7826	6424.7	4138.68	572.055	380.329	7972.96	9553.7	884.062	106.412	7113.82	4861.39	3512.14	102.214	8510.13	2856.7	1153.69	97.327	7721.28	2759.33	1104.58	88.0038	8840.79	3008.7	8510.61	109.692	9512.68	2889.36	4706.41	117.873	9808.95	3801.54	670.27	83.828	-8.91	10.02	4.43	1
170	330	1	1	69	316	0	69	316	546	10108.4	3003.58	289.72	90.3462	9490.42	3134.41	3303.03	428.288	12154.9	32007.7	655.282	103.599	10403.2	15726.7	4471.19	98.3425	11732.2	2312.65	1692.21	94.9799	11913.9	2279.55	2820.4	102.786	11538.5	2518.55	11813.1	112.817	14510.5	2386.45	6691.79	108.764	14486.9	3146.61	788.745	92.8901	26.96	-0.51	3.88	1
171	332	1	1	46	742	0	46	742	252	4560.05	3692.85	328.433	93.0436	4436.85	3446.9	520.258	1366.03	5439.91	11906.8	988.067	126.619	4832.45	7311.86	9195.2	99.9405	5232.16	2452.1	2139.42	83.7778	5298.6	2395.85	3218.02	94.0992	5443.35	2506.2	8115.24	116.508	6222.44	2562.42	5024.94	112.718	6015.98	3335.11	657.345	104.512	5.81	15.8	4.5	1
172	334	1	1	73	14	0	73	14	638	11307.6	3188.16	305.444	87.942	9676.33	11344.2	2595.28	341.693	11888.2	23942.1	460.513	101.777	11047.9	7548.33	4536.34	98.2069	12319.7	2439.2	763.887	94.7759	12580.6	2389.76	1222.41	92.3621	13234.4	2628.81	5504.99	104.248	15669.4	2455.68	10914.2	112.616	15238	3286.15	845.271	89.3997	15.61	2.52	4.06	1
173	335	1	1	60	831	0	60	831	310	3934.95	2471.06	327.387	94.4323	3454.03	3506.1	39.2419	1513.62	4484.05	3381.5	497.603	191.319	3969.77	2877.43	1490.46	93.2484	4267.58	1891.27	30.229	99.5742	4398.77	1781.16	8.03548	84.3097	4378.94	2322.03	31367.7	171.968	5064.38	2147.86	18714.9	136.503	5158.37	2658.01	2219.62	91.8323	-20.73	-12.64	3	1
174	336	1	1	60	840	0	60	840	211	4005.43	1607.47	310.896	94.128	3721.94	3266.3	109.948	1976.44	4567.47	5413.91	346.877	169.72	4028.87	2695.68	1345.88	107.427	4585.7	1405.88	10.6351	89.4408	4561.43	1318.09	17.1801	102.768	4442.02	2159.66	37224.6	247.701	5743.75	1750.36	28965	141.905	5410.92	2017.33	3306.21	99.436	-18.64	-16.86	2.75	1
175	337	1	1	74	160	0	74	160	492	12164.7	3185.73	293.25	93.3923	10589.7	3580.14	4386.92	426.317	13427.8	11527.1	708.516	103.665	10956.7	9087.07	2719.49	100.705	13881.6	2429.62	3170.54	96.5528	14039	2330.74	1408.36	91.124	13080.2	2597.08	7152.48	114.575	16754.4	2509.76	5709.49	115.045	15526.3	3325.29	702.445	85.2866	-10.56	-2.86	4.17	1
176	338	1	1	78	91	0	78	91	409	8863.19	4157.47	338.883	101.55	7470.35	4160.22	919.379	385.99	9102.96	18219	1219.31	121.692	7846.2	5979.15	7833	100.56	9819.86	3110.89	1492.88	96.8802	9082.11	2770.3	2645.48	98.6968	9719.74	3173.5	6701.21	111	10469.3	2685.03	4384.41	104.2	10618.4	3748.56	620.122	94.4328	5.39	0.08	4.29	1
177	339	1	1	73	282	0	73	282	142	6814.22	4773.27	364.415	94.7324	6356.83	21112.3	4876.6	572.021	7296.51	24975.6	932.352	123.521	7344.19	12057.3	4841.61	113.725	7112.25	3788.8	2617.18	95.7958	7422.52	3563.5	4981.82	117.831	8038.81	3870.92	22046.3	130.246	8864.01	3844.31	14545.2	112.817	8381.41	4810.49	1357.54	90.3732	-4.19	-18.13	4.08	1
178	341	1	1	74	193	0	74	193	367	12074.7	2964.71	287.599	82.7003	10882.2	29399.8	3881.46	396.292	13558.6	11558.9	700.55	100.185	11599.9	6668.36	2709.27	92.5395	13792.1	2250.19	2701.04	95.7602	12838.7	2199.1	2331.84	89.3896	14478.7	2516.16	10374.2	116.411	14837.4	2379.66	4372.98	98.654	15900.5	3146.43	612.82	95.9319	13.2	10.8	3.96	1
179	343	1	1	70	788	0	70	788	417	6938.54	2493.52	285.165	87.3741	7177.6	2484.79	620.365	368.396	8890.52	9512.06	637.621	98.9856	7733.8	5806.75	7053	100.83	8502.31	1715.24	1849.71	93.1751	8538.86	1693.02	3027.54	99.4125	9388.56	1862.88	11639.8	111.204	9832.33	1747.86	5608.78	96.7962	9990.44	2296.64	783.156	99.8777	-15.48	-1.25	4.29	1
180	344	1	1	79	66	0	79	66	174	4092.72	3389.2	303.167	96.592	4415.28	3494.54	304.253	427.5	4843.21	7319.96	691.925	110.92	4470.79	4644.49	4981.57	108.851	5199.91	2514.03	1748.93	75.1379	4764.79	2214.85	1652.57	99.3161	5136.39	2464.73	8830.51	128.523	5304.72	2336.17	4414.36	95.8966	5338.45	3141.01	584.184	95.6609	-10.04	12.26	4.59	1
181	351	1	1	78	296	0	78	296	321	9198.13	2894.07	352.047	88.8598	8423.51	2045.76	1268.84	412.523	12762.3	17950.6	849.212	114.791	9678.5	10533.4	1922.65	99.3364	12655.3	2463.17	148.963	79.6636	11861	2447.36	1142.38	97.9284	11545.4	3245.12	54393.8	251.227	13971.3	2835.75	29969.8	146.651	13554.3	3463.69	3294.54	92.0218	-20.06	-15.78	3.29	1
182	353	1	1	77	265	0	77	265	369	4943.42	4872.23	374.439	96.5556	4937.99	4065.17	876.252	346.707	5127.59	17099.2	701.537	101.808	5514.25	9914.81	8174.21	101.165	5388.18	3615.83	1729.58	96.1057	5603.09	3351.72	1833.25	97.1003	6028.04	3745.97	6859.57	101.78	7001.94	3422.97	4924.09	105.271	7542.1	4378.73	647.244	95.1653	5.86	0.38	4.33	1
183	354	1	1	79	120	0	79	120	170	5406.44	3592.72	326.894	95.4588	4495.51	3504.41	3883.82	608.488	5978.06	5748.88	625.853	133.618	5094.79	10545.6	5052.32	92.6882	6316.83	2366.21	4878.16	82.8059	5939.51	2422	1713.56	100.959	6555.43	2712.85	8713.19	113.647	7438.01	2672.26	4288.72	92.2529	7473.59	3422.79	632.629	95.0706	-20.46	4.6	4.62	1
184	355	1	1	73	475	0	73	475	791	7926.64	5852.82	433.066	99.1858	7293.57	5679.94	2047.14	391.109	9344.29	9192.52	986.661	110.582	8191.93	10439.7	5880.31	109.231	9043.94	4079.27	2209.31	105.941	9235.6	3805.78	1587.16	99.9507	9368.76	4209.65	5984.81	106.751	10956.5	3928.91	3531.15	109.488	10775.3	5080.17	673.575	92.3729	-13.81	1.25	4.57	1
185	357	1	1	75	399	0	75	399	663	8167.79	2868.4	290.783	91.2655	7561.59	5674.96	1786.93	372.686	9747.83	19040.2	485.068	97.4042	8212.41	8518.14	5891.36	111.649	9861.79	2255.64	1495.18	94.178	9423.86	2164.64	2013.6	94.819	9751.85	2377.6	6613.19	113.84	11538.7	2324.69	8771.09	112.499	11024.9	3084.75	836.855	92.368	2.98	-16.25	4.22	1
186	359	1	1	81	173	0	81	173	223	10438.5	3591.96	302.193	92.7937	8803.9	2491.09	2189.84	385.013	11357.6	6638.81	669.574	94.8161	8806.45	6228.17	2127.53	92.9641	11537.6	2651.07	2273.55	89.9731	11718.7	2586.35	663.157	89.9865	9658.58	2740.21	4777.16	114.686	14719	2737	6300.16	106.892	13457.8	3522.07	743.031	99.9552	-17.16	2.02	4.17	1
187	363	1	1	69	982	0	69	982	671	7371.01	2633.79	274.44	88.2131	6779.03	3343.88	2029.91	309.241	8716.47	10652.3	506.879	104.004	7559.77	9743.92	4030.9	98.5112	8558.01	1810.01	2163.05	97.2936	8325.7	1810.78	1103.79	91.538	8020.66	1985.19	7048.49	105.863	9967.16	1879.89	4125.63	101.2	9945.61	2455.35	578.605	89.9672	-11.24	-0.74	4.3	1
188	365	1	1	75	501	0	75	501	568	9130.14	2305.57	264.22	88.4982	8925.7	15557.8	2923.18	728.699	11084.6	24327.8	602.979	107.639	9748.16	11573.5	2681.12	101.217	11093	1834.21	1592.8	94.8363	11249.8	1802.63	1520.14	94.1831	11248.1	1986.06	8988.15	99.8926	13988	1980.83	6652.02	104.917	13156	2541.09	700.468	96.4349	17.23	4.57	4.01	1
189	367	1	1	71	795	0	71	795	145	6845.61	3818.74	366.966	87.7862	6514.06	3686.56	424.469	326.779	7568.66	4794.99	484.214	110.503	7057.47	4485.96	9665.51	90.1793	8061.02	2572.38	2006.11	86.3172	8004.97	2487.79	5535.67	100.021	8194.36	2606.7	6121.1	114.545	10733.4	2444.4	4286.56	91.3862	10335.1	3046.23	698.552	92.0414	-3.09	25.15	4.45	1
190	369	1	1	81	242	0	81	242	329	5860.85	3146.99	277.477	88.2462	5179.92	3151.78	1141.35	3229.48	7190.09	9828.2	628.79	137.775	6258.81	3634.47	1841.98	104.003	7364.63	2293.19	616.565	98.5836	6884.38	2168.68	1153.34	115.924	6609.67	2443.9	7498.39	115.015	8592.64	2214.91	4937.2	120.064	8796.61	2963.02	581.301	91.9301	-7.34	3.05	4.42	1
191	371	1	1	72	855	0	72	855	346	5621.49	4205.94	346.471	82.9393	5250.93	4027.27	1502.58	298.89	6511.37	6904.95	380.913	104.355	5852.12	5295.19	10239.4	117.081	6384.88	2802.39	2560.08	89.4306	6601.8	2699.08	2616.43	93.4393	6511.77	2992.87	12867.9	119.832	7686.37	2794.61	4718.19	90.3353	7680.64	3630.1	734.925	94.6561	-25.03	-2.19	4.49	1
192	373	1	1	78	611	0	78	611	363	2002.81	8863.13	591.917	92.5399	1946.23	7476.12	88.0909	318.848	1958.67	8729.31	297.617	108.884	1817.85	6778.76	10966.2	115.091	2127.86	5630.53	1339.94	106.017	1792.04	5128.55	1652.79	92.8099	2221.87	5670.57	4594.85	104.758	2255.9	4975.51	2976.25	104.529	2211.17	6528.68	666.719	89.9339	2.81	20.28	4.16	1
193	376	1	1	72	913	0	72	913	598	6085.92	2238.83	243.488	91.9114	5440.67	10509.6	3650.49	340.766	6927.14	8176.86	562.003	112.059	5797.16	8057.89	3001.29	98.9565	6864.72	1677.89	3100.29	103.569	6880.34	1548.39	1498.39	94.7124	6477.73	1797.58	8967.3	126.774	8173.44	1652.62	4828.2	104.542	7541.03	2208.55	648.53	95.2826	5.01	9.8	4.42	1
194	377	1	1	72	925	0	72	925	156	7417.52	1969.13	241.558	97.2692	6902.13	17330.9	3511.51	314.949	7758.28	10879.7	670.346	78.0513	7466.32	7858.04	4259.45	113.647	7973.35	1751.26	3144.07	78.8269	8216.6	1606.77	1550.72	88.4295	8014.06	1823.13	7229.73	107.006	10392.1	1690.37	4758.88	110.429	9561.47	2189	601.199	79.6538	9.27	8.97	4.21	1
195	378	1	1	72	950	0	72	950	164	5537.09	2070.46	238.628	101.878	5185.35	1684.23	1933.8	446.927	6458.63	17063.6	547.659	110.36	5641.07	5568.04	2046.12	93.6402	6651.73	1415.02	1312.03	81.3719	6670.86	1409.51	1206.84	88.8415	5865.79	1558.58	6737.35	102.982	8265.73	1412.35	5383.63	111.024	7972.7	1925.73	677.951	82.4634	-0.03	-5.8	3.98	1
196	379	1	1	83	199	0	83	199	663	11373.9	3103.08	293.65	95.816	10319.6	17908.3	3200.52	982.754	12160.3	16750.2	886.606	130.781	11197.6	8185.51	2891.13	107.005	12400.6	2552.36	2460.72	98.0513	12316.9	2393.27	1546.41	96.5747	12640.3	2674.57	8818.18	113.789	15619.3	2515.12	4899.09	114.155	15314.4	3283.36	641.238	91.8024	12.28	6.83	4.18	1
197	380	1	1	81	556	0	81	556	677	7944.9	2389.96	260.334	87.3427	7313.92	2715.98	2645.22	343.796	8766.77	5548	488.744	102.111	7697.65	5756.84	2466.07	96.2009	8815.88	1784.65	2339.5	103.406	9071.07	1721.93	1338.43	86.1832	8501.56	1911.93	5959.25	100.422	11137.8	1763.52	4157.6	105.075	10146.7	2346.53	538.1	89.9483	-17.24	10.97	4.27	1
198	381	1	1	89	104	0	89	104	494	10725.5	4665.57	393.251	94.4555	9075.58	4828.7	3874.5	512.755	11513.2	18829.2	1014.4	106.328	9873.19	10487.6	6194.22	106.868	11423.9	3582.62	2968.28	98.7692	12162.2	3571.13	1996.33	100.219	11642.9	3820.19	9010.72	111.409	14833.2	3605.56	5154.38	105.294	13821	4717.3	722.84	95.7227	11.2	-3.79	4.36	1
199	382	1	1	86	149	0	86	149	436	11005.2	4829.59	373.791	97.3532	9585.18	4478.87	1999.69	336.807	13194.2	19968.7	621.17	110.472	10208.6	11436.5	8311.75	108.429	12841.8	3609.15	1809.95	91.3716	13261.7	3358.69	3593.23	104.106	11745.7	3760.38	7904.5	106.837	15465.9	3586.18	4555.66	99.5963	15150.1	4814.34	720.635	101.257	11.31	-4.59	4.28	1
200	383	1	1	85	451	0	85	451	506	9037.71	3006.15	281.64	83.0593	8345.08	3256.68	3292.7	499.466	11505.3	27099.2	1566.9	107.136	9222.21	13430.8	4120.28	95.5138	11695.4	2341.57	1540.27	96.4585	11388.5	2164.54	1386.23	97.4565	10890.4	2396.92	8435.94	111.383	14057.3	2239.06	4798.75	103.154	12562.2	2922.41	617.984	91.2708	21.52	-5.42	3.94	1
201	384	1	1	82	582	0	82	582	662	5396.43	2816.5	282.369	94.3686	5188.16	2917.27	163.285	433.035	6125.87	4667.14	430.378	105.414	5532.87	3052.38	3443.54	100.743	6237.28	1897.74	985.929	93.8505	6023.95	1793.79	1637.28	96.0997	6545.85	1996	7818.55	106.32	7375.08	1853.95	4188.82	107.953	7135.81	2447.28	584.414	101.231	-6.45	15.02	4.42	1
202	388	1	1	90	229	0	90	229	506	10079.4	2720.04	264.648	95.7846	8737.89	5182.96	2749.61	4381.63	11962.9	25899.8	613.901	201.059	10090	8071.95	2008.19	112.903	12022.6	2189.3	1159.15	107.565	11677.7	2061.01	1489.35	108.285	11434.4	2243.44	6834.49	117.676	13760.3	2133.87	4193.37	111.308	13855.9	2854.74	576.852	110.457	14.03	-19.14	3.96	1
203	390	1	1	86	303	0	86	303	402	7779.22	4326.21	379.677	105.993	6829.91	4366.94	803.567	445.609	8665.89	9308.34	434.761	112.784	7499.59	6549.52	1739.22	98.9726	8516.87	3247.94	540.694	83.9129	9036.6	3080.19	1294.99	102.662	8343.63	3839.33	31036.8	192.301	11205	3502.88	22328.5	134.861	10757.3	4388.11	2676.46	96.4353	-19.87	-13.02	3.74	1
204	392	1	1	91	173	0	91	173	468	8255.41	3039.63	279.064	88.4915	7139.7	2593.35	2688.01	327.571	8485.4	15529.8	626.504	103.697	7542.37	8051.2	2642.2	95.8098	8464.01	2253.03	1761.46	91.6218	9149.3	2134.05	1380.61	95.4124	8390.46	2396.72	5860.75	108.562	11509.3	2237.66	4140.97	106.487	10152.4	2983.79	573.647	93.3333	-4.1	-5.92	4.2	1
205	400	1	1	92	121	0	92	121	353	5247.96	3168.83	281.827	97.2946	4933.91	3050.82	343.572	266.059	5574.97	3447.33	520.422	89.3853	4965.91	3367.54	2631.23	101.921	5654.8	2158.4	719.49	87.9632	6313.02	2094.29	691	94.7762	5520.83	2396.52	4928.26	102.705	7654.19	2186.38	3421.62	116.771	6989.75	2882.6	558.943	94.17	-1.15	16.19	4.46	1
206	402	1	1	88	421	0	88	421	344	6171.8	2476.4	280.561	92.1599	5773.61	2684.19	1537.38	419.137	6837.79	15818.4	813.735	117.413	6214.28	5351.01	3987.2	99.3256	7042.42	1844.69	1444.16	101.055	7049.29	1812.05	1168.87	86.3314	7117.02	1985.55	8771.77	94.4302	8854.15	1909.75	4360.83	109.823	8391.19	2470.68	574.09	92.6017	-2.46	-4.89	4.16	1
207	403	1	1	82	763	0	82	763	636	8051.33	2389.67	271.904	93.8915	7005.46	4646.05	2414.47	695.286	8947.94	13491.4	518.613	124.489	7779.37	6208.2	4567.28	100.11	9003.28	1729.84	1903.41	87.0142	9140.4	1651.5	1991.59	98.7248	8878.48	1864.86	9419.55	111.082	11158.1	1719.97	5053.96	109.599	10239	2223.67	644.753	95.239	-3.94	-0.32	4.27	1
208	405	1	1	80	937	0	80	937	228	6592.38	1912.57	235.083	85.4518	6223.61	1919.11	3076.2	384.522	8501.53	8908.68	754.241	100.912	7053.08	5018.82	1688.53	98.1623	8357.36	1419.11	1606.48	105.939	7982.39	1376.84	393.303	88.364	7847.89	1691.47	21919.3	140.092	9276.55	1532.83	7861.35	112.829	8976.18	1979.78	1050.67	92.5702	-20.55	-6.9	3.86	1
209	407	1	1	84	672	0	84	672	751	6616.66	2501.05	279.093	95.4008	6223.05	3042.36	2624.1	1685.66	7702.66	20227.9	712.18	138.06	6848.55	11018.5	2687.65	105.411	7828.6	1840.72	1463.87	98.2743	7674.04	1730.44	1259.62	89.5619	7858.34	1979.48	8205.86	118.698	9491.9	1853.21	7124.43	112.301	9111.56	2388.43	725.802	95.976	4.48	-13.91	4.06	1
210	409	1	1	79	979	0	79	979	204	5753.23	1862.91	233.319	96.7598	5988.79	4790.87	2636.07	289.368	7097.88	5581.12	317.147	91.1422	6420.09	7312.3	1630.81	94.8333	6703.02	1421	3626.73	102.191	7255.45	1345.62	968.505	104.975	6795.53	1585.88	14793	133.368	8717.78	1423.58	6322.64	101.799	8044.95	1878.9	662.848	83.0637	-21.56	-2.75	4.19	1
211	411	1	1	95	85	0	95	85	240	5709.49	4775.53	388.833	91.3	4650.18	4712.21	2072.39	402.629	6049.08	13676.6	619.312	105.442	5314.11	7428.08	7282.07	106.754	6067.6	3571.35	2725.47	97.1417	6113.64	3416.85	2668.68	102.287	5994.81	3644.27	6769.57	99	7192.98	3488.37	5021.54	97.2792	6747.95	4699.04	697.571	93.5167	2.49	4.06	4.61	1
212	412	1	1	90	625	0	90	625	110	1661.6	32241	1988.82	86.2545	1549.14	27633.4	20.5909	522.891	1385.25	23905	10.5455	127.118	1382.99	20794.4	40411	162.764	1189.73	18859.3	1373.32	100.1	1411.81	18393.4	3980.96	116.718	1430.6	20684.4	5168.67	101.145	1595.56	18023.7	2493.65	106.609	1439.35	24332.6	1494.28	94.5909	14.55	21.1	3.41	1
213	414	1	1	97	9	0	97	9	604	11313	3500.12	302.326	89.4189	9085.42	3576.36	2729.88	370.416	12131.6	21666.7	556.834	116.614	9501	5945.5	3518.91	93.2318	12392.4	2632.79	1150.87	93.5248	12014.7	2479.9	1429.83	101.424	11680.8	2707.8	7175.83	117.018	14440.8	2553.33	4874.62	105.419	13569.6	3456.46	615.651	93.7467	7.56	-8.81	4.04	1
214	416	1	1	93	340	0	93	340	701	8639.54	3197.38	285.765	99.2282	7960.59	3332.09	2036.51	310.291	9791.85	16535.4	593.551	107.217	8307.25	8063.69	2141.5	104.248	10155.6	2345.77	1433.18	94.2282	10010	2274.83	1240.95	94.6191	10647.7	2519.76	6855.91	110.946	12354	2401.05	4153.72	103.79	11409.9	3186.66	604.21	94.3324	-2.22	-7.31	4.15	1
215	418	1	1	84	1005	0	84	1005	444	5505.93	3645.97	329.883	96.6937	5218.85	3301.52	781.495	324.457	7035.84	7017.53	464.119	105.309	5631.52	4639.19	6371.29	105.829	6761.21	2432.74	1536.65	92.8378	6534.99	2331.76	2451.55	95.7928	6402.3	2517.5	9087.75	115.721	7514.54	2357.11	4466.44	96.8041	7023.65	3014.06	695.766	92.5068	-10.59	12.47	4.54	1
216	420	1	1	88	888	0	88	888	614	8615.66	2680.19	279.085	92.7557	7612.96	3428.82	2089.21	372.448	10337	3737.58	540.586	108.474	8441.55	7178.74	4594.19	108.484	10327.1	1856.68	3354	97.1336	9964.28	1742.01	1659.49	98.8176	10163	1999	7665.01	120.723	11950.7	1807.56	4473.43	95.9153	11508.4	2412.09	651.564	96.4007	-19.09	8.13	4.25	1
217	427	1	1	96	276	0	96	276	593	8706.4	3499.89	318.037	93.457	7768.48	3406.84	2177.73	495.447	9730.54	23821.4	769.912	104.809	8182.18	16092.5	4758.28	105.003	10430.2	2658.29	1829.69	89.5986	10196.4	2606.22	1915.98	97.774	9849.38	2869.96	13061.2	126.02	12591	2706.87	7212.52	113.354	11017	3549.62	833.14	97.2681	5.07	-21.11	4.07	1
218	429	1	1	88	907	0	88	907	166	4961.59	7743.8	515.934	93.6867	4398.66	6770.32	537.898	363.458	6215.6	6778.13	329.958	95.988	5895.04	5787.95	9872.29	112.006	6035.14	5249.89	1215.13	90.494	6053.01	5017.43	2080.46	99.1446	6707.92	4763.17	5493	104.584	7415.39	4980.87	4626.08	97.9277	7566.48	6143.39	807.386	89.241	1.18	20.82	4.7	1
219	431	1	1	97	325	0	97	325	589	10017.4	3136.7	288.868	90.343	9274.79	4933.65	2418.97	340.849	11534	23073.6	709.642	97.3786	9907.93	6981.25	2847.69	101.737	11559.6	2319.04	963.295	86.6146	11698.7	2237.69	2124.11	91.0102	11502.2	2521.78	6313.33	101.635	14333	2291.41	4400.05	108.436	13393.4	3107.66	567.452	98.7233	8.96	-9.6	3.99	1
220	433	1	1	94	406	0	94	406	154	6942.08	2481.7	266.922	93.2597	6314.16	2311.4	1503.51	371.318	8136.27	7006.34	918.045	100.656	6934.98	5361.88	3352.56	106.883	8116.66	1924.25	1870.81	113.812	8066.23	1832.41	711.396	101.591	7885.06	2067.12	7438.91	111.578	9903.32	1936.47	5795.45	117.552	9058.04	2682.14	715.61	75.0519	-13.12	8.88	4.35	1
221	435	1	1	101	43	0	101	43	124	4191.17	5434.05	400.621	94.5161	3421.57	4868.98	488.871	138.565	4445.37	6615.5	195.734	110.847	3424.9	4709.54	1967.55	106.774	4625.7	3851.82	440.065	99.1774	3897.26	3572.19	310.282	87.0081	4726.12	4168.02	2604.36	92.0726	4944.11	3607.58	2141.81	118.823	5243.98	4906.88	488.169	107.54	1.32	13.07	4.6	1
222	438	1	1	94	535	0	94	535	476	10129.3	1863.72	224.216	92.0819	9211.59	1842.91	4862.87	347.876	11526.3	20657	543.601	103.126	10018.1	13032.5	1694.8	93.3445	11446.9	1505.88	2219.42	88.6198	11188.3	1387.48	1444.69	85.313	11587.2	1527.13	6417.03	114.872	13503.1	1413.02	3234.41	99.7668	13128.7	1879.72	510.918	100.943	1.95	-13.97	3.91	1
223	440	1	1	98	387	0	98	387	667	11084.7	2504.91	269.654	93.9955	10456.3	4154.02	3698.6	406.096	13451.2	20895.9	599.685	110.012	11162.5	10468.3	2982.93	111.778	13615	1904.2	2253.46	101.651	13198.4	1890.48	1587.17	100.561	13378.4	2152.11	7031.44	107.586	16125.2	1993.2	4367.73	103.685	15581.6	2650.19	597.292	91.3313	5.53	-13.29	4.01	1
224	442	1	1	95	710	0	95	710	352	6027.89	2656.53	262.543	90.429	5792.57	2318.45	1685.69	393.372	6525.7	10123.3	449.759	101.054	6222.81	8215.58	3695.68	101.866	6511.3	1855.12	1970.56	87.125	7055.66	1727.4	1251.35	108.878	6666.01	1971.1	7822.76	109.545	8677.98	1838.8	4507.58	106.972	7945.93	2360.74	535.812	79.9545	-11.48	1.23	4.36	1
225	444	1	1	91	965	0	91	965	662	8069.58	1944.06	234.84	94.642	7406	2468.07	2574.89	332.716	9544.42	23742.7	482.539	97.4199	8446.74	10005.4	2001.94	102.566	9596.58	1526.25	1538.44	90.8505	8999.12	1420.44	1322.41	103.379	9617.83	1632.23	11938.4	114.98	11019.8	1546.16	6543.56	111.68	10965.4	1982.21	717.758	100.778	5.53	-20.61	3.87	1
226	446	1	1	99	492	0	99	492	261	5962.43	2230.95	250.046	94.6169	5600.83	2164.41	1135.03	375.502	7572.82	7577.72	717.655	108.502	5923.02	6542.51	2264.63	93.4444	7467.03	1658.38	1466.25	91.2989	7027.15	1576.87	645.67	93.7625	7081.76	1787.89	9270.12	104.724	8184.62	1817.99	4888.97	96.7931	8067.77	2342.07	632.87	86.5364	-13.42	7.76	4.29	1
227	447	1	1	96	660	0	96	660	294	8597.35	1886.45	243.265	96.7075	7969.4	7173.96	2831.18	386.31	10113.4	20212.2	557.986	113.891	9021.59	9311.78	1972.83	97.6973	9947.88	1478.59	1840.83	92.4728	9945.32	1409.04	1244.35	100.891	10187.5	1566.74	9913.33	117.058	12251.6	1500	4421.81	104.912	11564.2	1914.48	571.908	97.0034	10.71	-1.52	4.02	1
228	448	1	1	103	446	0	103	446	451	7985.75	2369.01	253.2	97.0222	7345.98	4447.48	2671.48	416.834	10432.4	25768.2	632.526	95.6452	8476.25	8117.28	3198.76	100.543	10453.2	1760.9	1597.14	90.6075	9922.78	1735.12	1210.06	108.217	9481.9	1924.26	6131.97	109.016	12268.5	1738.19	3951.94	107.428	12092.4	2232.95	541.091	96.7007	17.91	-13.29	3.83	1
229	452	1	1	105	401	0	105	401	287	9338.28	2572.56	282.613	84.5679	8983.78	2742.27	5183.37	900.913	11512.5	24955.3	612.258	137.753	9853.62	9889.98	2218.95	105.167	11626.3	2045.95	2758.57	94.9164	11578.8	1953.33	1635.74	94.1951	11013.5	2234.03	7769.02	111.066	14458.3	2126.46	14594	122.39	13285.7	2761.58	1197.67	83.3171	2.21	-18.87	4.02	1
230	454	1	1	106	357	0	106	357	315	6958.3	2160.34	239.479	99.0635	6750.86	2257.23	2148.84	261.889	7361.56	13122.1	1048.97	112.238	7330.01	6138.52	2716.4	97.1746	7376.91	1724.61	3499.23	104.054	7612.23	1526.03	1091.07	105.235	8620.93	1989.62	6803.63	96.673	10635.9	1519.84	4178.73	100.638	9811.29	2189.29	523.025	101.752	-7.15	-0.62	4.22	1
231	456	1	1	86	654	0	86	654	397	5500.67	1624.96	225.239	84.2746	5492.68	8730.38	3209.29	426.458	6380.62	26303.9	701.363	99.3023	5749.96	8022.28	1694.53	97.6801	7254.32	1297.09	1358.79	93.7179	5919.39	1220.3	1358.91	94.7758	7655.79	1417.85	5732.78	91.262	7312.23	1295.13	4240.72	99.3879	7945.46	1712.6	491.179	96.8715	16.36	-0.46	3.62	1
232	458	1	1	100	694	0	100	694	921	8808.44	2985.11	307.454	94.5733	8040.74	8090.79	2656.1	426.104	10367	7062.48	493.14	105.684	9037.59	11279.1	4838.01	105.836	10392.5	2072.42	2680.1	96.6525	10256.4	1965.8	1983.57	94.6308	10333.3	2334.03	12126.9	120.155	12554.7	2140.36	13136.3	120.577	11958.4	2791.35	1276.16	99.1075	-16.92	-6.38	4.34	1
233	460	1	1	102	762	0	102	762	506	7689.39	1850.06	229.949	90.8281	6910.91	3152.92	2883.75	386.069	8428.73	26336.1	540.342	104.709	7519.87	12969.5	1982.73	89.0494	8255.93	1432.23	1390.34	93.4763	8213.49	1356.23	1536.69	94.4802	8125.01	1551.68	12470.8	120.86	10137.7	1462.93	7449.28	107.937	9634.5	1927.56	761.632	99.7391	5.36	-21.9	3.76	1
234	465	1	1	106	503	0	106	503	221	9220.91	1714.16	234.828	99.2127	8253.39	1823.74	3455.54	503.014	9885.88	27395	767.602	111.751	8861	11273.8	1700.03	99.629	9880.71	1403.52	2145.09	99.8914	9655.06	1298.44	1054.65	105.959	10864.4	1529.43	9031.38	110.262	12401.5	1366.99	5918.06	103.235	12521.1	1887.49	678.738	100.452	20.19	-8.08	3.76	1
235	467	1	1	108	112	0	108	112	327	4648.1	2690.02	275.963	93.2324	4101.92	2760.28	181.456	272.199	5086.6	2887.03	605.881	95.7553	4347.99	2688.76	2196.89	98.6911	4874.11	1899.3	726.416	95.156	4920.58	1854.32	746.642	97.9633	4966.65	1988.18	5812.53	106.982	5785.23	2026.14	3601.09	101.474	5617.1	2571.53	543.624	97.737	-2.25	17.21	4.51	1
236	468	1	1	106	562	0	106	562	512	5882.14	3029.21	297.109	88.9824	5373.31	3138.59	214.73	230.246	7064.64	4302.15	361.303	109.625	6354.42	3304.72	1937.68	95.2168	6639.35	2164.21	846.102	95.625	6966.99	2055	801.402	91.4824	7107.33	2368.89	4584.84	99.0938	7526.13	2107.02	2936.25	96.502	7951.54	2831.61	484.727	90.5977	0.07	15.28	4.34	1
237	469	1	1	108	157	0	108	157	659	9919.64	2991.76	288.631	91.8892	8840.7	4098.19	3636.54	402.077	11014	27711.3	586.446	109.719	9326.37	8054.74	5039.73	92.5994	11257.9	2301.41	1372.6	99.6813	11163.8	2219.48	2331.27	94.5341	10776	2469.5	6796.9	111.835	13692.1	2314.11	4572.05	114.395	12647.1	3071.2	590.109	92.6753	17.83	-5.31	3.93	1
238	470	1	1	96	947	0	96	947	476	8677.31	2177.06	292.324	100.097	7843.59	5113.61	2375.71	330.813	10006.8	18350.8	169.452	113.076	8887.98	8681.38	1339.98	102.332	10076.9	1770.88	664.893	96.4685	9389.07	1696.19	1241.29	92.5651	10203.6	2258.33	35254.7	174.805	11653.9	2024.82	18189.1	122.025	11773.6	2518.46	1976.05	100.597	-18.37	-13.75	3.61	1
239	471	1	1	103	668	0	103	668	232	5547.48	3694.82	347.418	89.556	5156.88	4235.99	1185.56	508.905	5900.28	3784.59	390.414	108.552	5565.01	7458.34	8021.85	112.28	6008.06	2421.12	3053.3	89.181	6057.85	2358.38	2901.02	99.5345	6199.81	2725.56	21292.7	133.086	7579.73	2315.97	8101.09	104.323	7189.63	3072.42	928.159	90.7543	-23.16	-6.62	4.1	1
240	472	1	1	99	823	0	99	823	219	1960.8	8891.93	686.406	86.653	1846.91	7522.57	122.89	280.699	2180.63	9255.93	302.525	110.753	1898.2	7383.27	20339.8	135.105	2018.62	5181.38	1691.04	120.009	1850	5253.73	2972.98	92.4292	2170.05	6108.14	7730.21	109.521	2201.59	5343.44	4175.79	109.868	2387.01	7229.38	847.927	83.6164	8.93	22.27	3.83	1
241	481	1	1	108	238	0	108	238	599	8222.04	3309.39	294.2	97.1937	7585.47	4388.72	3061.09	320.346	9613.16	22206	724.833	97.6277	8305.36	7825.94	2666.55	96.788	9813.3	2456.92	1161.97	89.9699	9886.75	2295.97	1411.14	98.7346	9905.64	2597.28	7030.74	106.833	11632.7	2401.45	4829.63	110.447	11527.8	3218.26	630.982	88.7563	12.41	-14.17	4.05	1
242	485	1	1	111	84	0	111	84	262	7605.18	4421.44	365.183	113.355	5851.62	4532.11	1382.72	315.66	7341.87	12426.8	551.565	99.0458	6148.97	8339.62	4127	92.6031	7757.78	3326.91	1096.71	98.8893	7741.42	3089.63	1354.67	84.9962	7289.65	3689.62	5896.01	111.989	9442.33	3211.47	3636.49	107.561	8871.05	4399.19	609.813	106.156	-7.87	-1.59	4.46	1
243	487	1	1	107	471	0	107	471	327	8671.58	2589.09	263.434	90.107	7778.97	2760.34	1845.14	459.336	10398.1	15614.4	561.927	110.385	8157.09	3866.44	5732.1	95.7706	10581.4	1823.16	1421.13	96.8746	10088.2	1846.76	1753.5	95.0245	10218.2	1995.79	6277.4	99.5749	11893.6	1980.05	3862.48	111.15	11044	2544.63	521.358	103.187	1.06	-0.03	4.11	1
244	488	1	1	103	790	0	103	790	257	5630	2978.87	291.171	85.5603	5042.24	2763.66	1129.27	311.195	6539	3486.11	585.482	100.486	5185.55	3404.11	2560.77	94.7471	6590.12	1821.46	1485.91	99.428	6207.33	1832.45	1670.9	111.14	6089.19	1969.91	7862.56	102.424	7625.49	1845.81	4732.09	94.1089	7272.94	2393.83	619.988	101.206	-16.44	15.64	4.44	1
245	489	1	1	115	34	0	115	34	493	10463.4	4153.43	337.312	95.0872	8741.69	6455.05	1984.52	594.087	11391.9	16832.6	673.767	109.13	10181.4	8985.22	4210.32	111.943	11584.4	3143.61	1004.9	90.4219	11149.5	2870.44	1058.55	100.497	11783	3347.68	15326.4	118.684	13197	3022.71	13517.8	126.913	13492.1	4120.47	1118.06	99.783	-0.58	-19.93	4.27	1
246	490	1	1	103	865	0	103	865	512	9011	2091.72	246.783	86.9863	8230.3	13217.2	2240.57	434.541	10525.3	18510.4	480.551	103.182	9182.91	6862.92	3122.55	98.5566	10644.6	1605.97	1762.97	93.9492	10354.2	1545.59	2118.97	98.1758	10077.1	1756.12	6726.88	107.158	12479.4	1624.03	5200.46	113.914	12090.5	2120.2	650.596	90.6895	12	4.28	4.08	1
247	491	1	1	109	300	0	109	300	452	9719.06	2605.08	255.779	95.219	8804.83	2531.52	2159.94	304.626	11153.7	23231.5	599.998	118.212	9082.24	6739.17	1932.57	96.4469	11243.6	2029.53	848.535	96.2146	11556.7	1893.2	956.35	85.5022	10321.3	2125.09	11248.2	116.478	14147.1	1973.74	8819.54	117.122	12786.7	2637.55	986.502	93.7168	6.09	-19.28	3.93	1
248	492	1	1	103	935	0	103	935	267	7010.52	2659.16	476.464	93.8577	6662.8	23908.2	1077.74	3439.19	8686.99	22058.2	83.5019	174.779	7245.63	5001.91	2049.66	117.903	8916.02	2840.83	474.921	99.2434	7969.85	2684.91	154.566	98.8352	8810.12	3472.59	36658.7	201.985	9432.59	3190.66	28530.3	149.61	9495.25	4137.34	3284.58	117.764	-16.1	-15.95	3.52	1
249	493	1	1	105	894	0	105	894	370	11066.5	2842.95	280.597	88.3595	10124.6	2843.47	2315.24	389.735	12834.7	13186	797.013	109.722	10611.8	8649.48	4434.11	95.8243	12775.6	1968.69	2405.78	96.2378	12309.2	1939.61	1275.16	95.3081	12453.2	2187.43	9126.8	115.354	14915	2027.32	5696.07	108.392	14251	2640.17	745.897	95.2405	-9.38	-6.14	4.15	1
250	494	1	1	110	424	0	110	424	620	10128.2	2430.17	267.476	92.7629	9558.16	4059.41	3035.41	353.403	12274.9	28477.5	576.337	109.182	10418.8	10480	2964.31	106.642	12205.2	1995.6	724.695	88.9952	11698.9	1879.14	1941.62	96.6871	12353.8	2062.4	6735.62	106.463	14169	1967.99	4917.4	98.1581	14077	2526.61	584.632	91.0145	21.11	-7.3	3.83	1
251	495	1	1	119	49	0	119	49	280	8783.52	7889.85	472.668	101.829	7273.56	6965.48	262	1051.25	9211.58	10556.6	776.968	131.343	7728.48	6363.31	14410	113.014	9590.54	5420.52	1855.23	94.5536	9515.99	5112.73	4400.36	89.3357	9841.42	5520.17	8619.54	110.739	11620.2	5027.49	4711.3	104.311	11238.2	6727.46	837.775	99.4857	6.45	19.79	4.62	1
252	496	1	1	119	81	0	119	81	364	8433.34	4982.54	394.835	95.3214	6922.22	4828.31	1675.82	365.343	8654.49	11848.8	588.777	105.838	7622.27	8139.38	5017.03	102.508	8480.93	3598.65	964.835	103.92	8939.98	3408.56	2042.04	102.536	8532.9	3845.34	6852.99	109.83	10198	3453.27	3921.5	99.5137	9911.37	4648.65	717.714	92.9753	0.9	4.71	4.51	1
253	509	1	1	118	127	0	118	127	251	3941.83	3085.53	276.606	105.299	3313.53	2756.92	264.339	242.53	3904.35	11107.1	389.665	105.394	3632.45	3361.03	2835.56	99.5259	3837.48	2228.07	773.721	83.5458	4175.25	2126.01	1714.92	108.347	3683.73	2335.06	5158.05	104.586	5127.06	2205.33	3714.73	99.3865	4949.23	2954.16	556.928	88.6375	-5.39	4.58	4.36	1
254	510	1	1	110	496	0	110	496	221	5960.58	2958.31	276.919	101.928	5546.67	3022.29	1421.57	362.208	6710.91	21491.6	677.321	111.443	6355.55	7112.28	2890.68	99.3394	6322.1	2357.25	1323.85	94.2851	6400.78	2088.16	863.502	85.6199	6866.9	2322.34	7609.08	114.891	7667.67	2318.99	4329.11	111.833	7692.92	3045.6	617.692	88.8552	7.22	-9.59	3.93	1
255	511	1	1	111	521	0	111	521	469	8419.28	2276.14	259.836	88.4989	7823.9	5353.87	3213.79	598.475	10001.1	10617.5	584.09	109.09	8427.98	11029.7	3417.25	94.2964	9538.45	1801.58	3381.23	100.546	9778.77	1628.63	1484.57	98.7719	9648.99	1891.72	8712.18	107.512	11759.4	1729.81	4975.97	95.3625	11224.2	2248.39	605.612	97.8422	-11.15	-4.24	4.3	1
256	512	1	1	114	619	0	114	619	426	7123.38	2482.39	259.88	88.2371	6222.81	2645.87	2468.98	447.46	8202.28	19945.6	751.65	102.009	7082.36	10640.6	4011.31	101.871	8368.52	1826.34	2818.46	100.298	8255.52	1631.98	3092.8	102.695	8416.77	1850.12	6608.08	107.453	10238	1646.39	4122.31	107.54	9772.87	2193.46	551.049	104.207	3.48	-12.71	4.07	1
257	513	1	1	116	330	0	116	330	245	5088	4556.96	370.559	95.4	4598.77	4503.3	243.506	341.763	6356.88	4512.16	603.029	119.735	5152.58	4780.69	12142.7	129.118	6579.31	3165.7	1866.86	95.2857	6051.59	3172.26	4641.51	95.4286	5995.27	3448.61	7245.25	107.612	7308.89	3275.47	4826.66	107.139	7331.03	4327.8	706.882	87.8245	0.64	25.39	4.58	1
258	514	1	1	119	368	0	119	368	248	7298.41	2348.79	242.77	89.9113	6415.33	2612.33	1943.4	3388.1	8185.79	15866.2	651.04	172.843	6628.97	6373.67	2337.54	95.9637	8702.58	1782.8	2017.77	113.181	8733.08	1800.81	1452.34	97.3629	8262.53	1925.36	6455.73	106.319	10363.4	1887.68	5294.67	110.964	9199.21	2413.44	543.181	91.7016	-2.74	-4.53	4.22	1
259	515	1	1	83	519	0	83	519	488	8399.5	1640.99	237.027	95.5451	7840.91	5857.86	2649.92	336.984	9781.5	10107.1	389.887	111.082	8519.99	10897.3	2623.61	97.4057	9762.81	1317.72	2349.35	99.6332	9609.27	1232.35	913.439	101.605	9656.11	1384.75	7791.45	110.74	11865.1	1377.93	10899.4	111.381	11495.2	1742.55	833.1	102.004	-13.83	-4.38	4.19	1
260	516	1	1	112	587	0	112	587	557	6377.5	3319.71	306.715	99.0574	5715.96	3087.98	187.932	315.197	7497.45	4527.66	548.63	115.257	6476.01	3898.65	5552.4	105.882	7457.3	2138.63	1493.24	102.298	7506.94	2013.13	2096.75	94.754	7089.11	2246.32	5951.14	102.917	9118.73	2093.6	3895.56	109.892	8755.11	2720.27	560.25	91.6068	-10.17	18.87	4.41	1
261	517	1	1	109	743	0	109	743	403	7314.38	1643.73	270.623	90.8908	6740.71	14862	2082.35	1676.81	8914.85	16150	522.072	143.285	7342.79	7218.55	2216.02	107.566	9190.15	1596.09	1267.11	99.8536	8695.66	1553.74	747.496	91.9777	9052.01	1787.97	13515.2	136.921	10244	1824.99	17581.2	144.345	9989.7	2263.36	1560.3	89.062	-6.56	-17.32	4.04	1
262	518	1	1	122	159	0	122	159	269	5494.1	5440.34	386.409	94.4981	5060.89	4723.23	820.892	347.182	6261.16	7786.65	518.364	100.383	5311.87	6038.31	12453.4	113.033	5861.98	3895.28	2309.82	91.6691	6058.04	3717.06	3352.92	98.4387	6132.62	4172.58	9085.36	123.011	7464.27	3763.91	5298.06	102.77	7197.99	5041.94	718.528	101.989	1.31	23.34	4.63	1
263	519	1	1	116	476	0	116	476	330	9056.02	2583.6	260.867	92.8182	8630.23	2872.73	2773.22	470.779	10793.6	22330.2	666.288	107.188	9689.21	4089.77	3725.91	99.9303	10429	1846.28	1399.74	94.6152	11103.8	1738.69	1308.87	103.573	10712.9	1923.35	6385.65	112.015	13359.8	1833.92	3790.82	103.594	12914.5	2388.79	519.527	94.9	7.58	-9.04	3.9	1
264	520	1	1	109	804	0	109	804	522	8008.41	3626.56	354.471	102.239	7366.45	4296	2546.75	323.061	9111.7	20360.5	368.678	100.232	7787.31	6493.69	5888.26	107.849	9260.29	2569.19	1681.58	101.852	9391.26	2413.24	1761.56	101.764	8641.23	2541.77	6532.99	106.32	11556.2	2382.95	4148.84	100.573	10455.7	3405.56	613.669	91.5843	7.77	-4.82	4.16	1
265	533	1	1	114	856	0	114	856	320	5713.43	2811.98	265.859	90.0344	5069.3	2304.43	1285.67	366.691	6434.49	8487.94	696.925	99.0375	5659.08	4402.17	2787.88	108.475	6367.17	1971.56	1755.45	96.5719	6386.58	1863.25	1498.54	97.3531	6492.94	2043.95	7460.32	113.706	7664.48	1868.74	4746.89	101.8	7646.44	2571.06	676.281	88.2344	-9.2	7.72	4.44	1
266	534	1	1	122	189	0	122	189	615	10440.6	4180.58	341.541	90.748	9090.62	5414.55	2186.71	398.655	11643.2	13928.9	634.846	105.616	9931.26	11310.6	7338.58	100.176	11712.8	2967.48	1701.07	96.1236	12105	2731.82	2604.65	98.0602	11795.4	3391.71	9177.78	116.428	14609.4	2790.48	6673.28	111.367	13691.5	3919.48	731.545	91.7528	2.4	6.09	4.36	1
267	535	1	1	120	437	0	120	437	414	9825.17	2425.56	264.708	91.9758	9522.43	4124.63	3380.54	341.413	11790.6	23556.5	562.981	103.319	10498.3	10097.8	3685.97	100.138	11875.6	1924.49	972.251	97.2198	12005	1813.81	2154	94.3502	11849.7	1992.87	6727.53	105.56	14903.4	1887.77	4867.51	97.8986	13945.7	2425.14	604.469	97.2343	13.11	-11.32	3.97	1
268	536	1	1	117	537	0	117	537	536	6150.37	2791.54	284.229	85.6922	5699.87	2971.01	338.703	1407.37	6914.19	3891.71	381.209	140.045	6172.07	3701.36	4833.18	101.608	6482.64	2065	1387.72	91.1735	7159.34	1966.12	2576.77	94.2575	7026.33	2187.98	6505.59	117.506	8046.32	2167.48	4882.7	102.907	8189.56	2757.38	674.903	95.1567	-11.15	18.4	4.5	1
269	537	1	1	114	998	0	114	998	416	7217.69	2735.87	275.625	88.988	6937.28	2564.32	3358.92	383.236	10348.2	14681.1	596.837	110.601	7403.32	8820.7	4485.28	98.3053	9912.66	1913.14	3465.76	100.909	9634.77	1844.63	2236.17	100.103	8851.32	2088.94	10210.1	107.901	11259	1972.19	5161.93	101.103	11528.2	2584.35	740.656	95.0048	-9.69	-6.72	4.27	1
270	538	1	1	83	737	0	83	737	598	6657.56	4329.53	370.254	101.512	6100.25	9297.68	506.773	365.293	7826.75	7436.49	553.03	113.686	6826.61	5968.98	14185.1	108.271	7787.15	3084.16	2170.49	100.756	7442.39	3274.45	3608.13	109.06	8107.37	3246.11	9220.29	121.722	9179.19	3363.97	5275.2	120.773	9082.95	4367.67	782.067	97.3645	5.58	21.53	4.5	1
271	539	1	1	113	203	0	113	203	213	5163.76	4801.93	375.789	89.4038	4386.91	3109.74	597.61	232.761	5175.58	11834.2	637.596	101.822	4569.42	4097.16	6477.95	114.207	5626.85	3253.78	1204.18	89.4178	5239.93	3236.46	1380.81	97.5587	5479.35	3588.77	9989.56	118.052	6520.53	3272.73	4353.68	115.793	6592.23	4306.01	677.033	93.9249	-0.65	5.49	4.46	1
272	540	1	1	112	844	0	112	844	161	3003.81	3143.77	287.584	69.4224	2760.6	2894.79	88.0186	184.863	3081.83	2906.32	296.82	101.366	2856.23	2025.71	2737.11	91.7888	3093.8	1997.47	345.031	74.9255	3031.01	1994.4	1096.92	94.4845	3060.31	2069.24	3319.11	91.7081	3462.49	2039.2	2352.21	88.4348	2989.91	2668.03	457.882	84.0248	0.53	16.91	4.77	1
273	541	1	1	121	608	0	121	608	512	8053.41	1661.17	223.795	106.344	7429.7	4579.01	3171.47	409.354	10281.9	28397.8	545.301	93.6172	8819.74	13145.1	2170.05	88.2012	10163.2	1323.16	1767.9	89.5293	9861.79	1273.55	1169.33	94.7266	10111.2	1465.43	6663.88	101.387	11732.6	1368.74	5246.22	111.918	11796.3	1814.28	590.879	93.584	22.7	-5.41	3.72	1
274	542	1	1	129	26	0	129	26	291	5974.03	3180.51	330.67	85.9003	4743.52	15563.5	129.162	837.474	5787.07	7536.98	302.443	101.797	5063.3	4031.78	3595.82	109.076	6144.17	2583.19	636.103	108.368	5422.18	2401.69	378.787	108.629	6097.51	2941.19	21175.1	126.024	6333.24	2745.6	23041.5	132.289	6432.04	3552.03	1732.45	93.0997	-12.49	-16.84	3.66	1
275	543	1	1	118	724	0	118	724	345	4099.27	1965.41	251.913	92.5681	3719.3	1577.17	623.267	349.351	4955.3	12440.6	437.371	97.287	4054.28	4170.43	3169.79	99.0522	4878.64	1285.41	1418.28	103.038	4475.47	1294.56	822.058	88.4261	4717.37	1490.31	14531.3	110.896	5490.64	1464.76	5974.85	107.374	5378.52	1755.68	727.041	90.6696	-12.39	-7.43	3.86	1
276	544	1	1	113	218	0	113	218	642	9194.88	3162.58	283.012	96.838	8718.51	4313.04	2380.24	335.358	10707.9	23181.6	612.349	101.612	9352.19	9389.39	4558.17	99.0093	10988.2	2334.2	1852.47	90.2741	11443.2	2237.02	2935.49	93.0078	10798.4	2446.7	6818.96	106.269	14117.3	2280.32	5046.9	105.65	13066.7	3030.91	602.011	99.1511	13.21	-7.25	4.06	1
277	545	1	1	119	775	0	119	775	423	8642.53	2006.61	245.605	91.2884	7598.31	1831.76	1526.14	311.35	10178.5	14132.7	660.305	101.149	8726	6490.58	1847.87	90.1324	10351.8	1410.09	1300.71	99.8014	9898.43	1382.06	902.083	93.0426	10127.4	1567.2	6661.42	113.291	12043.7	1437.45	4010.11	113.482	11895.4	1905.33	557.329	97.286	-4.69	-2.33	3.99	1
278	558	1	1	118	742	0	118	742	412	7330.52	2013.66	319.32	93.5049	6864	21125.7	1414.77	3240.13	8178.6	13960.4	231.672	189.745	7722.23	4157.99	1966.68	106.447	8115.35	1984.42	344.437	99.4879	8387.78	1886.7	408.964	99.0024	8299.31	2307.78	15483.3	133.1	9809.39	2312	27607.3	149.041	9978.35	2810.5	2214.49	102.777	-11.16	-18.25	3.75	1
279	559	1	1	126	140	0	126	140	286	4889.6	3201.24	304.797	87.549	3746.55	6756.26	549.563	299.657	5416.55	12132.3	470.073	99.4406	4676.07	4588.09	8966.74	103.685	5381.65	2453.33	1353.81	85.2867	5489.16	2385.92	3829.85	103.451	4930.31	2810.57	9735.68	111.923	6527.37	2454.94	5082.36	100.717	6257.14	3319.95	636.353	96.2203	5.34	16.32	4.41	1
280	560	1	1	129	64	0	129	64	329	11364.7	6763.15	491.505	103.988	9456.67	6102.97	3637.64	431.529	11864.4	29202.9	655.216	105.705	10162.6	14931.9	11392.7	109.38	11991.8	4644.4	1827.47	89.8723	12156.1	4752.35	3475.5	102.857	11700.9	4886.7	7270.54	107.638	15034.6	4965.29	5511.28	105.119	14043.9	6412.98	763.119	85.1398	18.47	15.7	4.25	1
281	561	1	1	121	656	0	121	656	329	7283.77	2083.34	236.024	94.0942	6568.63	20230.6	311.471	1225.03	8232.59	6959.1	631.119	157.021	7085.68	4526.91	2863.94	101.134	8203.87	1708.28	1036.45	101.149	8010.66	1563.77	486.869	102.122	8345.42	1743.61	5475.45	110.812	9611.46	1677.2	3390.02	103.547	9405.31	2156.11	593.1	92.6353	9.17	10.95	3.91	1
282	562	1	1	112	901	0	112	901	354	7205.8	1814.65	240.559	98.8136	6781.94	2049.33	2607.22	321.96	8070.15	18397.5	403.534	101.831	7204.95	8587.28	1517.24	95.8249	8122.66	1396.71	1493.82	101.006	8549.46	1345.52	853.749	95.7599	7406.43	1715.58	24134.7	179.206	10676.5	1486.73	11407.1	115.856	9981.58	1914.23	1148.15	85.3051	-16.27	-10.69	3.74	1
283	563	1	1	124	345	0	124	345	388	8062.72	2750.81	270.322	91.3711	7246.77	5438.85	1941.42	565.719	9236.91	14735.2	717.709	90.8015	7698.23	8163.78	4272.39	101.121	9390.73	2159.68	2190.24	95.7655	9661.37	2025.88	1852.38	98.7912	8978.88	2286.81	7540.04	102.162	11762.3	2119.67	4836.38	102.193	10244.5	2821.33	613.371	90.7268	3.26	-0.26	4.29	1
284	564	1	1	121	667	0	121	667	466	6987.83	3085.51	292.691	98.0086	6424.97	2576.29	487.476	374.616	7942.41	5747.97	852.584	111.371	7057.71	5132.82	5466.63	103.348	7878.1	2084.48	1656.48	102.536	7529.04	2011.75	1784.88	99.3627	8188.32	2295.08	13286.1	121.998	9195.5	2077.5	4883.47	103	9321.68	2726.08	732.309	97.9807	-23.53	-2.06	4.3	1
285	565	1	1	125	380	0	125	380	302	7669.61	3342.48	297.805	96.2252	7521.95	2774.21	1812.97	3548.44	8956.09	14121.8	513.785	207.298	7927.14	5970.68	2416.68	112.725	9417.29	2475.88	1391.47	102.086	9555.12	2320.58	1272.79	108.262	8887.39	2620.65	6423.9	118.563	12019	2456.84	4653.75	111.586	10589.6	3201.84	649.295	90.6589	-5.75	0.91	4.29	1
286	566	1	1	121	817	0	121	817	222	2770.64	2669	285.018	102.432	2777.77	6217.14	1513.1	414.45	3078.67	9261.61	513.779	94.5496	3289.91	9821.63	5277.41	106.248	2941.54	1805.07	2427.47	97.8919	3111.3	1744.11	1085.83	96.5	3242.27	2053.06	10029	106.869	3796.92	1965.46	8727.09	103.55	3313	2478.18	833.991	100.856	-14.34	-1.37	4.17	1
287	567	1	1	120	875	0	120	875	428	9125.15	2125.36	248.096	89.0678	8828.36	2692.91	3516.32	315.937	11886.8	13785.3	678.393	109.154	9981.99	8966.48	3187.22	98.2033	11819.7	1652.76	2311.44	95.3785	11505.3	1506.19	2095.21	98.5117	11497	1708.24	8620.41	112.416	14018	1584.49	4784.89	108.535	14138.6	2138.29	621.294	98.2617	-8.85	-6.02	4.11	1
288	568	1	1	129	315	0	129	315	664	7843.46	2829.89	272.631	88.7048	7390.34	3178.41	1915.41	326.313	9023.4	18294.1	705.423	101.041	7344.44	8207.23	5719.65	102.637	9039.12	2203.3	1302.51	87.5105	9182.48	2116.65	2353.61	95.3735	8527.27	2351.79	7094.44	102.185	11195	2211.35	4385.03	106.021	10317.7	2956.97	610.55	98.0316	5.88	-2.87	4.18	1
289	569	1	1	127	266	0	127	266	410	12571.9	4007.65	328.144	104.063	11524.4	3980.42	2147.5	341.571	15601.7	23033	751.493	105.183	12795.8	8971.99	4112.93	89.1854	15484.2	2983	1256.93	106.932	15159.8	2748.08	1280.52	97.5293	15698.1	3151.27	7410.7	104.822	17519.5	2847.96	4469.62	110.066	17016	3897.1	598.3	93.0244	12.63	-11.82	4.01	1
290	582	1	1	127	278	0	127	278	662	10033.4	3444.55	312.857	90.9396	8678.17	5484.32	2899.33	489.001	11677.3	16807.3	791.63	114.301	9796.33	8572.48	5506.02	104.477	12059.4	2667	2525.13	95.6027	11912	2533.71	1925.91	93.7976	11969.6	2898.3	12763.7	122.275	14802.9	2708.18	8187.78	111.444	14104.9	3565.11	922.84	96.0106	-2.93	-13.27	4.29	1
291	583	1	1	120	940	0	120	940	380	5857.41	2459.61	587.111	96.9658	5918.4	8080.76	663.561	379.245	6929.11	4012.12	11.0632	102.405	6479.39	4171.18	705.289	95.7079	6973.51	2388.71	273.179	90.2132	7127.81	2275.18	31.3184	95.1447	7019.24	3282.08	40377.6	255.111	8671.94	2950.4	39454	183.292	8477.33	3493.98	4261.47	103.166	-18.87	-18.24	2.99	1
292	584	1	1	129	395	0	129	395	394	8502.6	4275	341.64	96.6091	7775.32	3878.35	2825.87	1631.03	8912.27	22346.2	606.609	142.898	8244.16	10533.4	3872.8	106.68	10745.2	3348.42	1882.98	86.5838	10590.1	3044.65	3372.78	96.8579	10007	3447.54	8752.26	110.924	12873.7	3075.94	4966.19	109.129	11010.9	4430.36	694.914	87.703	12.44	-9.23	4.24	1
293	585	1	1	117	980	0	117	980	451	4231.51	4422.38	360.623	94.3193	4013.76	4368.92	284.96	341.55	4906.39	5855.35	386.63	112.996	4254.62	3923.92	10620.8	113.654	4924.76	3048.6	1165.19	107.124	4846.23	2793.78	2975.72	104.882	4644.13	3302.74	18237.7	138.22	5902.16	2838.1	7677.7	99.2151	5571.79	3725.49	1094.39	99.49	-24.78	-3.97	4.13	1
294	586	1	1	129	461	0	129	461	130	3751.55	10898.9	738.777	103.946	3556.02	10021.2	112.923	207.085	4682.35	7999.78	193.454	109.3	3943.74	8947.35	30479.8	139.269	4637.03	6824.62	1464.17	99.5846	4231.85	6728.85	7090.18	101.162	4240.75	7498.71	6106.18	126.069	5367.05	7095.26	3886.6	111.3	6048.32	8920.33	961.385	88.0538	12.48	22.46	3.88	1
295	587	1	1	136	50	0	136	50	579	12821.2	3060.1	302.318	90.5855	10685.7	4034.85	2763.38	1042.77	13695.5	21910.5	1055.25	113.231	12232.3	6577.45	3621.09	111.52	13741.2	2387.41	1444.64	104.37	14224.2	2288.17	1593.29	97.1209	14118.2	2575.28	16162.4	125.204	17226.7	2438.88	10531.7	111.174	16398.3	3213.71	923.895	99.2815	0.65	-21.1	4.07	1
296	588	1	1	133	177	0	133	177	326	9150.73	3097.94	281.294	93.3221	8903.26	3651.94	2490.59	313.454	11535.3	9491.01	666.767	108.429	10285.7	5116.64	5788.68	106.368	11611.6	2315.32	2402.91	96.7423	11173.7	2242.05	2126.18	96.3865	13316.6	2548.92	7452.84	101.607	13412.3	2386.23	4990.12	114.675	13901.2	3245.27	638.479	92.2546	-11.63	9.34	4.25	1
297	589	1	1	135	153	0	135	153	116	4645.72	3307.1	267.052	99.0345	4076.13	2945.66	645.534	464.034	5435.92	15559.7	621.664	122.517	4448.53	5695.55	6759.81	103.629	5376.34	2413.54	1924.53	111.56	5401.17	2259.86	889.448	106.172	4797.46	2555.19	8893.52	122.405	6221.45	2467.24	4903.33	104.474	5975.36	3167.53	571.586	75.0345	2.34	1.81	4.21	1
298	590	1	1	129	769	0	129	769	339	8930.49	1483.21	207.729	87.1888	8056.99	3612.05	3153.8	242.876	10122.6	26266.8	403.112	111.546	8892.73	10918.2	1392.28	92.9204	9918.87	1162.37	907.257	90.7552	9711.55	1119.95	958.395	106.339	10149.6	1255.37	6516.4	102.381	11818.1	1240.61	4965.04	106.056	11670.4	1606.5	500.681	86.4484	18.8	-10.66	3.71	1
299	591	1	1	136	245	0	136	245	877	9017.07	2869.09	277.092	99.943	8193.23	3863.61	2955.86	416.292	10363.9	11592.1	711.652	108.029	8742.02	9798.25	2890.2	105.535	10238.9	2087.83	2436.2	100.031	10752.2	1999.19	1197.06	89.5713	10058.3	2237.16	8233.92	111.16	13622.5	2081.38	4730.76	100.783	12507.8	2757.21	606.767	92.8746	-10.89	-3.23	4.24	1
300	592	1	1	139	32	0	139	32	446	7575.5	3391.72	304.765	100	6175.35	3077.08	112.787	385.848	7375.19	5512.16	486.619	107.049	6455.03	3298.29	2348.45	91.6009	7279.41	2546.19	649.401	99.3744	7809.58	2382.51	503.099	99.9865	7424.3	2759.14	11119.8	121.354	9451.52	2513.06	6254.11	109.722	8692.43	3357.1	708.498	94.0314	-8.44	13.15	4.28	1
301	593	1	1	113	645	0	113	645	258	3520.93	2788.98	276.422	92.7403	3214.38	8046.78	484.291	351.725	4255.78	8039.36	703.814	93.7171	3498.25	4735.63	3527.09	89.6124	4220.25	1944.11	1198.51	110.244	3927.28	1869.95	1106.46	87.0891	3810.36	1932.69	4669.14	109.578	4666.05	2041.53	3211.99	108.097	4544.29	2530.06	543.438	99.3101	2.64	10.27	4.48	1
302	597	1	1	138	97	0	138	97	391	6545.6	4472.36	363.877	97.5064	5745.18	4546.33	313.355	435.721	7202.32	6421.01	739.031	107.834	6340.21	5212.85	6831.26	97.601	6893.31	3030.37	1710.05	94.1662	6771.43	3116.81	2072.19	101.767	7155.81	3371.21	7677.63	113.289	8386.55	3294.66	5027.45	108.481	8524.67	4132.79	693.389	81.0051	-4.03	21	4.63	1
303	600	1	1	126	955	0	126	955	588	6187.27	2055.2	250.231	95.602	5918.08	2389.9	2070.43	371.094	7923.75	10629.4	528.898	113.185	6322.05	6947.58	2237.93	96.301	7915.46	1490.32	1949.38	94.551	7500.96	1448.82	745.645	93.4167	7430.28	1829.83	22947.9	171.925	8929	1616.43	10753.8	107.804	8432.92	2051.28	1242.05	89.0391	-18.84	-8.45	3.84	1
304	603	1	1	134	414	0	134	414	439	9985.63	2199.85	247.1	87.5581	9475.95	5024.54	3256.49	312.228	11952.3	19878.7	469.964	107.961	10253.9	9006.95	2249.89	97.4305	11891.7	1577.58	745.084	93.4123	11844.4	1565.74	1455.84	89.0364	11777	1703.48	5795.51	100.699	14401.2	1654.37	4418.3	106.46	13803	2195.23	529.462	95.5513	9.42	-2.79	3.96	1
305	605	1	1	130	506	0	130	506	201	3285.57	5963.97	461.318	86.0299	3195.12	5832.43	207.045	296.766	3970.18	4441.48	245.363	111.771	3456.17	5482.85	20561.8	124.383	3604.26	4102.26	2054.65	104.627	3964.07	4061.59	4922.04	103.537	3659.07	4348.18	7484.34	108.104	4934.02	4120	4391.87	96.592	4797.02	5202.82	751.473	115.254	7.45	24.02	4.06	1
306	607	1	1	139	121	0	139	121	451	9598.13	2782.73	265.732	88.0355	7828.56	3327.47	2705.67	347.317	10858.6	24421.1	635.41	110.674	8334.15	5097.49	2687.93	89.0111	11116.4	2087.71	1359.05	97.5565	11044.9	1993.65	2181.28	98.4634	10026.4	2236.5	6842.13	98.8426	13648.5	2060.09	4026.57	104.375	12770.5	2754.13	540.776	93.7761	16.78	-17.15	3.89	1
307	609	1	1	132	547	0	132	547	216	8455.07	1703.56	218.88	91.8565	7744.52	2770.65	1840.91	339.676	10154.7	3074.52	587.491	91.9444	8460.5	8707.61	2572.33	94.9676	10513.8	1297.81	2274.84	84.9954	10103	1294.62	1110.85	94.6111	10064.5	1445.57	7450.5	110.787	12528.6	1345.05	3907.24	107.847	12044.6	1757.94	566.44	115.032	-21.53	8.17	4.04	1
308	612	1	1	130	573	0	130	573	364	5791.53	3405.78	346.074	96.6538	5523.11	3178.23	103.984	260.692	6389.36	3886.58	315.31	110.063	5600.1	3554.93	7046.18	102.159	6409.06	2185.57	1627.17	101.316	6574.86	2080.09	3412.27	110.047	6211.98	2336.51	5313.57	103.879	8158.9	2186.38	3614.73	100.824	7119.89	2924.29	535.242	89.4835	-8.53	22.5	4.52	1
309	613	1	1	136	484	0	136	484	783	8231.01	2039.64	238.102	92.5492	7801.58	2661.59	3034.98	381.18	9909.86	19468.7	623.685	110.266	8573.75	6538.26	3002.09	101.404	9898.72	1555.89	1852.69	97.7114	10105.9	1486.06	1415.01	97.8161	10010.5	1648.32	6397.34	100.41	12418.5	1566.34	3989.98	103.162	11675.5	2047.63	535.58	98.1303	4.93	-9.08	3.98	1
310	614	1	1	131	633	0	131	633	339	5499.77	5386.45	442.531	95.885	5054.15	4243.74	334.947	292.991	5977.35	7739.48	690.274	103.159	5384.57	4978.14	12601.9	109.472	5928.63	3379.68	1793.97	98.0678	5945.4	3515.73	2739.04	102.204	5936.08	3569.57	5851.88	110.431	7852.19	3582.52	3213.15	97.1504	7379.41	4567.21	649.965	90.2448	2.14	22.48	4.55	1
311	615	1	1	138	352	0	138	352	219	7720.28	2072.39	269.242	95.1735	7212.63	1716.5	3423.53	1128.01	9856.06	27904.8	646.712	125.721	7857.91	15303.3	2024.97	107.416	9562.89	1727.84	1759.58	96.863	9234.44	1699.09	2632.5	106.977	8834.57	1884.11	6790.72	111.9	11083	1868.69	5878.2	100.091	10764.2	2384.79	640.434	86.6575	25.11	-5.58	3.77	1
312	616	1	1	131	689	0	131	689	301	4362.84	5437.22	427.482	93.5648	4303.15	5221.25	270.223	367.272	5081.61	8343.3	675.07	111.206	4667.62	5478.49	9740.01	102.704	4965.84	3717.13	1611.46	95.7176	4784.4	3430.72	2989.16	113.997	5119.78	3963.45	6178.21	106.498	5834.73	3393.58	3570.65	108.731	6042.07	4682.48	703.664	92.4751	0.49	21.15	4.67	1
313	617	1	1	136	619	0	136	619	308	6868.15	2977.78	347.705	95.4805	6553.71	7006.09	2864.14	445.831	8354.4	5181.78	513.763	107.399	7112.07	7297.38	3554.28	109	8234.59	2207.15	2119.41	96.8084	8084.51	2137.97	530.786	97.3799	8085.93	2388.28	7098.87	120.789	9969.15	2384.21	24239	135.075	9578.37	3004.08	1904.72	106.416	-11.05	-14.68	4.01	1
314	618	1	1	137	372	0	137	372	217	10092.3	2270.91	248.687	99.5207	9654.8	11408.5	1720.08	2498.32	13048.9	18371.9	637.217	158.659	10663.9	3920.84	4793.09	109.71	13210.5	1762.25	1006.6	102.599	12986.7	1672.97	1610.88	104.29	12495.7	1983.25	8081.65	112.134	15442.8	1774.12	5470.59	108.392	14585.8	2384.8	613.737	96.6083	9.83	4.14	4.07	1
315	619	1	1	141	295	0	141	295	501	10773.7	3160.5	294.888	98.2216	9974.27	3084.4	3654.83	393.028	12375	28193.7	602.22	101.343	10658	10106.1	3033.17	98.3174	12387.6	2363.09	1005.23	86.8463	12312.9	2309.84	2356.53	101.353	12140.4	2511.58	5964.65	99.5649	15196.2	2449.57	5071.29	110.13	14431.1	3311.98	610.623	89.5808	21.17	-7.98	3.9	1
316	620	1	1	133	736	0	133	736	358	8241.9	1983.24	226.419	91.1285	7657.81	24473	2861.25	452.341	9684.44	21134.6	451.721	106.254	8618.95	6539.76	2248.28	88.9888	9610.53	1605.56	1215.7	100.595	9607.44	1518.18	1196.72	92.662	9429.39	1779.56	14568.7	110.718	11607.1	1643.59	4834.4	103.212	11323.3	2154.66	599.061	88.0922	16.99	9.08	3.8	1
317	621	1	1	134	798	0	134	798	654	7705.04	2362.79	257.037	87.2171	7158.12	2757.3	3055.61	339.419	9188.62	15847	534.983	99.3104	8207.46	8905.95	3591.09	103.717	9034.09	1701.29	2216.8	104.18	8905.47	1584.06	1781.26	98.0428	8984.85	1795.9	6045.82	105.879	10690.1	1712.28	8158.4	107.787	10788.4	2231.78	753.245	94.6422	-4.84	-10.13	4.19	1
318	622	1	1	136	761	0	136	761	299	6738.61	1949.51	242.662	95.7124	6494.72	4725.44	2173.24	242.482	8424.81	25404.9	343.06	103.237	7459.44	7402.14	1473.73	106.328	8041.97	1485.9	729.288	107.425	8287.92	1416.78	1689.73	92.4783	7767.58	1512.38	7178.11	114.388	9875.68	1515.09	5191.61	96.0635	9357.22	1881.07	584.679	90.9632	18.25	-13.88	3.72	1
319	623	1	1	142	442	0	142	442	260	7088.39	3004.48	299.631	79.1038	6417.03	3012.34	2218.42	332.588	8383.78	10897.9	605.681	112.019	6578.95	4751.54	6524.87	90.7692	8923	2159.4	3103.73	86.6885	8354.05	2089.45	2723.73	93.1192	8463.24	2293.49	5829.24	118.638	9746.45	2303.3	3731.82	122.027	8940.75	2948.06	577.088	94.8308	-1.74	6.14	4.43	1
320	624	1	1	143	164	0	143	164	280	6776.88	3711.39	307.189	89.9429	6528.93	3770.67	3754.43	333.482	7827.7	3010.77	512.207	105.482	6999.67	5228.12	6347.81	93.5571	7697.55	2612.8	4096.98	107.054	8040.61	2558.45	1505.14	96.25	8141.92	2859.91	5320.91	113.043	9594.89	2616.13	5670.55	109.829	9437.1	3522.8	639.45	82.5821	-15.03	13.71	4.57	1
321	625	1	1	133	850	0	133	850	577	7461.45	2072.95	252.815	91.9393	6724.48	2260.57	1617.1	351.406	8715.68	3077.3	614.456	102.91	7292.45	5558.14	2865.29	108.882	8634.73	1489.53	2163.6	103.026	8474.2	1440.51	1217.09	87.9376	8371.57	1584.01	6711.31	106.282	10107.8	1496.56	4416.1	93.5303	9855.01	1975.71	589.891	100.281	-19.13	13.12	4.2	1
322	626	1	1	142	460	0	142	460	440	9853.61	3003.13	294.632	96.7864	8798.19	3260.43	1289.05	2157.35	12059.3	11237	813.548	146.423	9488.35	4820.05	4604.55	112.559	12462.3	2222.32	2167.02	101.693	11603.5	2091.79	1201.09	85.3318	11763.4	2469.52	6592.11	104.555	14553.2	2188.24	4392.59	116.093	13121.1	2836.43	609.22	93.6364	-6.86	5.55	4.18	1
323	627	1	1	130	975	0	130	975	133	5416.55	3049.69	295.398	93.5865	4971.56	4076.95	784.293	355.94	6788.97	17607.7	621.684	110.06	5380.93	5555.28	2125.53	95.4286	7278.09	2110.32	1007.26	89.594	6611.66	2013.21	658.534	87.2481	6794.04	2277.95	9284.74	105.684	7635.75	2189.11	6158.41	120.842	7136.23	2796.16	732.789	78.4135	-1.93	-6.34	4.07	1
324	628	1	1	142	546	0	142	546	474	6426.64	2628.36	270.715	90.3186	6118.05	2808.34	2085.24	303.648	7936.97	7232.44	537.127	112.848	7083.88	10689.9	2902.33	98.289	7547.54	2056.74	2777.3	106.797	7655.43	1912.99	1406.59	88.4346	7327.87	2137.49	6745.88	99.7131	9399.24	1970.11	4583.15	107.082	9200.18	2585.3	666.34	90.5063	-16.07	3.02	4.37	1
325	629	1	1	141	592	0	141	592	347	9303.56	1842.22	232.409	95.1643	8590.99	11643.4	2188.19	390.308	11021.5	18415.5	721.697	102.343	9414.63	8613.38	2517.3	93.9481	11023	1453.46	1416.51	99.2104	10886.4	1379.18	1721.98	90.268	10591.7	1538.39	6217.67	114.83	13469.4	1460.6	4016.53	112.395	13050.6	1892.39	529.772	101.591	10.94	3.28	4.02	1
326	642	1	1	134	989	0	134	989	256	7154.75	1819.62	255.277	84.6133	7138.16	18400.8	1681.23	502.707	9573.39	18394.4	550.07	108.188	8216.54	7924.46	3434.03	98.4375	9235.71	1515.81	620.68	99.4922	9449.31	1524.37	954.301	100.863	9214.75	1832.15	17591.8	120.941	11061.4	1667.04	8974.96	120.762	11049.8	2154.12	900.363	93.7461	-3.88	-16.45	3.95	1
327	643	1	1	146	142	0	146	142	344	12220.3	3174.78	300.512	90.3227	10699.5	3979.3	4116.4	642.073	14065.4	15170.3	805.36	112.5	11392.2	6058.4	4947.74	102.677	13890.5	2476.8	3784.79	90.6279	13398.6	2334.52	1702.08	112.826	14297.7	2677.7	9295.68	114.913	15199.2	2429.44	5459.88	103.407	15547.3	3264.87	682.619	102.523	-4.6	-5.39	4.21	1
328	644	1	1	139	648	0	139	648	268	6378.63	3078.33	300.097	102.183	5717.7	2084.99	3144.06	404.795	7592.49	23505.4	636.832	105.019	6088.26	13715.3	3999.55	106.209	7259.15	2211.32	1384.09	96.4925	6992.92	2076.43	2469.21	92.7985	7439.14	2298.56	6353.91	102.571	7909.63	2124.66	4039.25	97.2015	8329.91	2735.19	631.933	94.0261	15.13	-8.75	3.89	1
329	645	1	1	136	1001	0	136	1001	253	7746.5	2326.35	260.379	94.2253	7505.75	12935.4	3532.37	563.605	9836.25	18071.1	676.577	103.664	8711.33	8748.9	2538.32	116.711	9807	1868.68	2126.55	108.13	9517.09	1739.94	921.553	86.17	9251.42	2034.6	11337.2	113.889	11559.3	1861.51	6782.89	106.656	11458.5	2463.91	767.893	97.0158	10.82	4.35	4.17	1
330	646	1	1	142	662	0	142	662	470	10149	2796.63	282.181	91.0191	9978.17	3062.32	3917.19	502.704	12793.7	30800.8	743.564	112.862	10898.4	13458.1	3661.85	97.5532	12777.4	2072.97	1179.91	95.8404	12694.4	1927.51	2444.2	97.9957	12661	2220.41	7313.98	107.472	15415.9	2026.17	4936.05	95.266	14773.2	2667.74	667.447	84.0404	24.67	-3.37	3.83	1
331	647	1	1	143	334	0	143	334	137	3948.54	3126.76	285.898	100.511	3747.73	1803.13	938.934	551.161	5309.18	15806.9	877.204	101.591	4113.21	7021.45	2788.01	98.708	5645.9	2376.91	2091.53	117.336	4971.32	2217.99	1272.53	112.555	5150.47	2438.3	8656.2	123.234	6203.29	2296.34	5128.01	101.285	6409.4	2961.3	635.942	98.8613	-3.33	-5.42	4.15	1
332	648	1	1	142	724	0	142	724	297	6632.12	2772.71	274.081	81.633	5697.28	16083.2	2558.56	388.65	6182.13	35463.7	650.253	111.128	6028.77	10718.7	2109.08	98.4377	6350.6	2067.68	1401.43	95.1953	5904.63	2002.48	1291.92	90.7003	7581.99	2307.01	7827.91	105.347	7573.38	2059.91	4757.83	100.529	8133.67	2772.52	594.323	88.596	20.95	5	3.41	1
333	649	1	1	149	70	0	149	70	390	8061.56	5134.7	399.385	89.9795	6579.57	5479.31	139.613	285.977	8608.74	5230.47	884.485	112.354	7255.02	4028.44	10959.9	99.5538	9020.12	3721.6	1836.01	101.792	8440.91	3517.79	2233.64	92.5872	8712.5	3628.43	6386.35	113.805	10251.2	3525.59	4359.66	104.659	10113.7	4564.06	700.533	100.803	0.79	22.68	4.51	1
334	650	1	1	86	710	0	86	710	262	6262.73	2672.76	267.393	108.153	5306.35	3150.85	2417.69	491.927	5443.42	21688.9	915.195	118.779	5064.63	15182.9	3494.95	97.8473	6412.08	2015.3	2425.64	95.0725	5268.42	1972.65	2187.91	106.069	6909.77	2277.55	16253.5	132.321	8358.13	2041.22	10105.8	112.172	6644.35	2656.74	1082.11	92.1794	3.7	-21.28	3.88	1
335	651	1	1	143	425	0	143	425	180	4841.84	5482.03	393.228	96.8944	4752.57	4922.2	618.267	264.794	5523.67	8506.26	629.044	98.1444	4927	5088.11	12506.7	119.944	5352.14	3824.25	1051.47	90.6222	5676.68	3632.64	3070.88	88.9722	5212.17	4035.1	5971.92	124.594	7280.37	3628.41	4026.79	111.583	6840.23	4814.07	695.928	83.0944	2.1	21.95	4.57	1
336	652	1	1	146	325	0	146	325	110	5768.4	2059.06	240.245	79.4	5271.89	1157.01	608.9	316.773	7143.07	6176.1	641.645	91.1727	5911.05	3019.48	2479.59	89.3182	6898.41	1533.69	979.091	94.6818	6697.17	1442.37	1067.04	82.5818	6771.91	1703.72	8387.5	93.1364	7867.82	1566.35	4325.21	114.755	7999.88	2092.12	616.218	96.5909	-7.18	12.33	4.23	1
337	653	1	1	86	778	0	86	778	101	2242.75	1646.24	318	119.277	2171.26	9061.91	239.96	253.188	2352.28	4961.21	8.36634	94.0693	1989.88	2817.36	3074.32	89.3465	2466.4	1372.49	448.267	102.188	2492.73	1430.82	394.436	73.6436	2027.1	1651.39	14132.9	140.515	3230.09	1839.13	36768.9	161.842	2804.99	2080.43	2750.87	92.802	-13.35	-18.48	2.57	1
338	654	1	1	113	927	0	113	927	190	5517.43	2140.91	608.358	89.021	5162.48	4810.74	239.911	391.242	6684.08	10592.4	63.3789	81.6316	5632.65	3100.1	704.705	91.7947	6438.77	2109.65	0.2	85.2947	6169.38	1975.93	4.35263	101.668	6554.82	2733.36	38937.2	219.037	6936.5	2657.11	37135.9	186.5	7291.18	3136.73	4234.84	97.1263	-18.88	-17.64	2.94	1
339	656	1	1	149	185	0	149	185	546	10814.2	4201.48	354.055	85.9451	9936.72	4221.99	2995.89	424.839	12175	28755.8	595.414	106.81	10255	11832.2	8061.51	107.835	11971.9	3004.9	1400.53	89.9579	11911.2	2972.76	2145.67	94.2179	12457.9	3354.1	7732.76	118.44	14984	3004.77	6077.79	103.473	14085.4	4058.37	712.976	100.734	20.01	-4.04	4.05	1
340	658	1	1	86	840	0	86	840	693	7906.37	2930.99	332.055	98.2266	6447.1	3169.18	3195.33	372.105	8611.52	14412.5	175.088	103.69	7368.16	12629.1	3898.98	96.6147	8525.07	2079.18	1741.11	91.5613	8660.52	2010.28	430.192	95.4733	8574.67	2779.06	24403.5	232.628	10454.3	2331.64	21826.6	135.602	9521.78	2841.12	2315.23	105.486	-15.59	-12.28	3.88	1
341	662	1	1	149	223	0	149	223	510	6290.53	4045.2	349.249	95.2627	5447.62	4410.9	2298.24	369.427	7223.94	20087.4	525.053	106.19	5869.22	8857.71	5959.31	111.686	6856.51	2909.89	1603.14	91.9765	6879.45	2876.5	2303.34	98.598	6884.66	3152.2	7190.7	114.402	8131.84	3053.32	4994.56	107.706	7962.78	4109.95	693.449	97.8294	10.1	-4.31	4.24	1
342	664	1	1	139	922	0	139	922	232	6604.06	2279.06	249.966	85.1207	5757.22	2499.01	1908.38	326.918	8494.28	13291.1	284.034	110.366	6573.27	11637.6	1824.06	109.302	8778.6	1851.18	2039.97	93.8147	8171.3	1773.45	910.78	88.5431	7994.21	2437.71	35911.6	211.703	9618.01	1984.45	14416.5	138.759	8680.3	2485.22	1884.68	100.125	-19.4	-13.15	3.48	1
343	666	1	1	139	932	0	139	932	168	8306.79	2247.1	277.25	106.327	7514.63	2778.43	801.018	339.071	10378.7	3874.64	385.774	111.173	8045.54	4983.22	1422.6	94.3393	10531.8	1672.74	1493.39	92.3155	9805.42	1659.19	100.131	92.0179	9496.71	2281.67	39164.4	199.095	11900	1947.02	11219.7	112.423	11119.3	2401.95	1598.45	130.458	-22.25	-12.74	3.31	1
344	668	1	1	150	267	0	150	267	607	8635.26	5578.62	388.715	91.5519	7508.79	5312.99	1637.05	350.114	9357.07	17971.5	662.1	104.984	8231.81	8923.76	7514.63	107.3	9473.18	3939.77	1292.27	91.9555	9400.68	3745.54	2166.69	97.3394	9645.39	4388.21	7107.15	107.751	11635	3749.23	4335.71	104.629	10976.7	5366.23	686.868	95.3163	6.19	0.12	4.41	1
345	670	1	1	149	358	0	149	358	323	7954.02	2281.6	254.161	95.2539	7723.46	1240.61	2557.55	761.204	9928.49	29148.2	645.935	119.378	8250.01	11773	1884.8	103.368	9131.92	1871.59	704.966	89.257	9553.43	1766.57	2429.12	89.9536	9147.21	1941.33	6179.21	99.0681	12014.2	1736.4	5474.91	101.56	11141.6	2422.45	599.635	84.6966	23.11	-7.33	3.68	1
346	673	1	1	132	890	0	132	890	398	6142.74	1888.94	272.616	88.4422	6092.32	4625.28	2592.91	321.447	7233.68	14505.3	133.264	98.5578	6627.84	10582.6	1372.63	93.5729	7177.81	1523.15	1437.11	95.4698	7207.24	1489.16	619.349	92.3065	7145.5	2297.25	42579.7	235.585	8694.78	1795.75	18951.6	131.761	8526.54	2183.48	2040.86	101.538	-20.26	-14.65	3.22	1
347	675	1	1	148	373	0	148	373	341	7395.84	2900.5	272.326	96.2199	7251.68	8440.1	2232.05	414.396	8738.33	24787.2	627.24	110.079	7847.7	6024.46	4381.65	104.757	8549.56	2185.17	1359.55	87.9619	9120.4	2086.69	2873.45	96.2551	8316.05	2337.83	7797.24	106.716	11285.4	2202.24	4685.72	105.29	10537.4	2954.7	634.9	104.331	14.66	-1.29	3.99	1
348	676	1	1	144	704	0	144	704	403	4837.26	3452.07	303.516	93.5955	4634.02	3555.65	1570.29	433.107	6023.36	9242.13	646.66	113.266	4948.28	6790.85	7166.44	114.144	5828.58	2263.01	2295.92	94.0496	5564.74	2222.44	2997.96	92.0323	5783.25	2383.74	6452.55	115.047	6678.59	2299.44	3677.64	109.834	6545.3	3022.41	623.141	87.5906	-0.51	8.04	4.61	1
349	677	1	1	149	416	0	149	416	175	6583.94	2674.93	269.051	75.4743	6329.03	2568.35	5216.91	485.074	7880.53	32892.4	707.829	102.811	6849.43	12837.9	5719.66	96.4629	7903.76	2007.39	1801.07	98.3371	7850.89	1937.25	2300.86	102.829	7611.99	2113.89	6857.92	109.92	10086	1881.56	4818.41	98.7314	9699.97	2544.34	618.32	70.2971	24.69	-1.83	3.62	1
350	690	1	1	155	144	0	155	144	276	9114.86	3558.95	303.569	99.9022	8370.34	2713.19	3282.88	431.178	8604.28	4261.51	671.982	113.167	9138.25	5360.86	2786.59	102.384	8547.33	2623.66	3575.32	103.844	9395.57	2411.84	1209.13	113.576	9512.92	2656.85	6790.69	114.511	13326.7	2555.45	4812.72	96.4638	12140.1	3364.09	623.145	82.9384	-18.98	11.07	4.32	1
351	691	1	1	148	515	0	148	515	582	9425.92	2088.53	248.546	86.3419	8738.44	3416.98	1900.87	289.741	11357.8	19497.2	458.098	100.861	9720.04	4310.07	3079.72	97.0206	11390.9	1525	1073.92	87.7869	11482	1503.4	1709.8	97.732	11095.6	1645.55	5851.29	102.598	13841.1	1666.49	4604.55	102.354	13033.3	2075.39	538.266	94.2285	4.01	-6.31	3.91	1
352	692	1	1	145	951	0	145	951	531	9669.79	2006.54	223.471	97.1111	8991.36	2151.74	3271.57	369.04	11203.5	23693.4	612.797	106.211	10416.2	11363.3	1649.19	101.109	11274	1609.27	1320.53	97.6215	11201.9	1464.42	1001.39	92.0942	11181.6	1750.48	15064.5	133.047	13802.6	1561.6	7484.34	102.778	13536.1	2061.94	944.09	109.224	3.51	-21.87	3.9	1
353	693	1	1	153	312	0	153	312	336	8357.79	2754.84	278.229	89.8571	7651.73	9319.29	1482.09	339.985	9712.57	15879	718.655	113.693	7713.07	5639.8	3059.22	99.7232	9878.19	2141.15	1108.67	86.253	9466.21	2080.73	1689.68	111.107	9449.92	2346.74	8082.03	105.307	11396.1	2231.24	11770.3	123.089	10809.3	2872.59	848.429	91.6935	-7.19	-12.25	4.22	1
354	694	1	1	144	873	0	144	873	358	8884.84	2033.22	258.159	91.5084	7942.4	6708.64	3034.01	417.117	10784.3	5003.01	492.254	101.645	9178.51	6057.12	3450.73	97.8994	11019.2	1540.21	3194.44	97.7067	10532.5	1499.3	1437.74	102.011	10426.5	1717.92	9161.49	127.38	12534.3	1658.64	11684.7	118.028	12286.1	2142.26	1112.4	94.6871	-18.5	-1.44	4.24	1
355	695	1	1	143	889	0	143	889	234	9596.81	2018.56	250.073	86.9915	8781.23	9809.16	2825.26	382.06	10814.4	21850	247.483	103.432	9635.56	13797.5	2533.62	92.7778	10695.4	1747.18	1900.42	105.423	10285.1	1631.97	1943.01	79.5427	11288.4	2037.57	27992.5	170.564	12536.2	1870.49	12088	122.03	12324.5	2440.67	1475.61	95.8248	-3.15	-18.99	3.9	1
356	696	1	1	148	587	0	148	587	336	6605.82	2510.46	269.875	100.64	6117.1	8931.15	1485.53	421.089	7673.68	9889.01	529.214	105.185	7092.88	4334.96	2645.65	93.9702	7221.39	1707.96	1172.04	104.152	7428.33	1635.32	2350.29	100.357	7325.01	1851.72	12623.4	123.717	9161.87	1701.58	5626.24	111.914	8841.91	2171.85	725.664	82.8333	-14.24	-7.04	4.27	1
357	697	1	1	152	401	0	152	401	461	7093.34	1974.3	242.08	93.1215	6363.97	13816.4	1781.97	974.406	7941.32	14695.9	502.527	118.798	6993	5277.51	2279.34	101.475	8027.52	1637.21	881.553	91.2668	7242.34	1579.25	916.347	93.8026	7744.19	1772.87	7339.75	107.312	9562.02	1706.33	7228.84	109.607	9050.59	2248.49	657.727	100.692	9.47	6.69	4.12	1
358	698	1	1	159	91	0	159	91	593	10744.5	3019.52	287.83	92.9747	9150.44	2901.67	2655.95	387.371	11359.9	20691.3	773.025	104.541	10162.3	5988.69	3854.94	99.3794	11680.6	2344.73	1059.56	105.943	11854.6	2217.43	1512.18	91.8499	12002.8	2482.19	5976.66	101.823	14308.8	2343.41	7177.64	100.393	13927.6	3029.6	760.865	92.0219	4.09	-15.62	4.05	1
359	699	1	1	153	453	0	153	453	284	12312.2	2218.91	251.338	99.3345	11512.3	2006.01	4457.26	1744.8	14841.5	3925.45	669.891	121.317	12719.2	8874.04	1924.91	105.768	14804.3	1632.94	3639.36	103.444	14309.6	1556.72	979.975	102.961	14603.4	1818.84	6323.75	105.937	17809.3	1601.02	4148.4	106.018	16935.4	2227.17	571.651	96.2183	-21.69	7.26	3.93	1
360	700	1	1	153	476	0	153	476	221	6448.98	3780.42	330.385	90.8959	5932.19	4008.55	862.339	378.751	7282.94	5295.9	569.303	103.167	6295.4	4465.47	11833.7	117.466	7534.84	2774.27	1955.9	82.8597	7547.54	2626.8	4117.82	97.81	7190.12	2842.94	6625.55	101.869	9353.38	2844.79	4199.8	102.014	8988.32	3521.57	645.593	96.6923	0.82	25.12	4.5	1
361	701	1	1	146	974	0	146	974	614	7613.09	2464.86	269.92	104.166	7504.15	3222.63	2392.46	358.824	8739.04	18088.1	560.147	102.039	8161.85	7445.08	2951.75	91.3225	8635.14	1764.03	1734.04	95.0049	8849.34	1686.69	2163.92	108.513	8723.23	1882.87	6746.56	107.267	10815.2	1787.33	4309.37	102.813	10262.1	2257.25	606.63	85.1792	0.83	-7.98	4.1	1
362	723	1	1	148	824	0	148	824	333	3714.65	1300.85	200.85	109.682	3254.25	1387.47	608.859	255.7	4446.94	1976.55	677.117	91.4595	3570.23	3416.64	1455.8	95.3273	4566.56	933.58	998.766	96.6787	4296.88	891.856	303.003	87.1922	4127.25	1025.28	4628.05	95.8709	5098.38	953.697	2736.22	94.8859	4861.71	1182.84	426.898	103.673	-0.38	18.9	4.32	1
363	725	1	1	151	620	0	151	620	180	7237.19	2960.3	291.606	100.978	6298.69	4425.96	2683.56	396.206	8438.74	12776	432.678	105.4	6893.32	10776.2	1751.38	79.4889	8902.82	2041.61	1368.64	102.333	8453.18	1960.82	415.344	95.0444	8142.91	2181.83	5312.03	99.4056	10778.6	2104.22	17598.8	118.494	10554.2	2632.38	1408.07	93.8111	-9.63	-11.13	4.1	1
364	728	1	1	163	70	0	163	70	515	10840.5	3557.59	337.117	99.5262	8781.35	3707.43	969.709	438.247	11813.1	17142.4	593.825	101.705	10861.4	3717.34	5991.93	98.6485	11858.4	2589.95	978.678	85.1825	11488.8	2620.41	1448.62	99.0932	13324.4	2772.57	6374.46	100.501	13334.8	2924.04	21093.4	140.348	14020	3542.73	1628.85	93.6563	-4.56	-20.94	4.06	1
365	729	1	1	154	607	0	154	607	331	10109.6	1957.82	228.163	87.8701	9627.41	1839.23	4252.64	458.033	12939.8	15361.3	857.088	96.2417	10632.4	12436.4	1969.51	96.5529	13073.9	1441.32	3900.23	92.426	12288.4	1381.76	1454.44	109	12579.1	1548.66	6364.08	110.592	15282.4	1453.99	4888.05	104.211	14398.3	1918.64	559.429	84.7523	-7.85	-7.49	4.02	1
366	730	1	1	147	930	0	147	930	261	7173.41	1876.69	237.192	80.0115	7142.82	3255.03	2095.52	301.103	8429.84	10013.3	720.816	96.8314	8067.11	6136.11	1851.29	79.4061	8477.14	1437.7	1341.28	92.4866	8542.45	1321.53	1722.94	83.931	8501.16	1479.31	7318.53	110.72	10490.6	1386.99	4887.91	96.2184	10316.6	1750.3	566.739	106.571	-10.81	3.94	4.19	1
367	731	1	1	152	842	0	152	842	122	4103.79	2285.14	230.721	103.328	3628.96	2095.16	163.492	365.303	4899.21	3680.07	677.336	113.811	3964.68	3282.01	3495.59	89.5984	4733.58	1707.42	1091.97	94.1229	4521.32	1605.47	730.729	91.5328	4680.67	1760.64	6894.29	109.959	5011.18	1630.83	3577.14	95.4754	4715.27	2244.75	560.074	98.9836	-5.47	17.61	4.51	1
368	732	1	1	158	115	0	158	115	320	10753.1	3116.09	279.553	87.3156	9245.91	22635.6	2944.74	401.834	12295.3	12246.5	532.112	110.444	10065.2	6766.84	3374.11	91.2281	12034.4	2513.92	2144.66	89.7844	12210.2	2241.04	933.359	97.5281	11839.5	2619.34	6709.72	105.159	14109.9	2449.8	12607.3	114.675	13605.8	3243.93	848.1	95.4875	-7.66	-16.33	4.12	1
369	733	1	1	152	910	0	152	910	244	7634.55	1870.72	238.955	98.1885	7191.39	2166.51	2618.5	332.975	9420.62	21847.2	410.869	102.422	8036.36	11298.3	1874.79	111.668	9435.5	1504.52	1195.76	98.3893	9139.62	1450.15	1564.21	85.2869	9367.12	1762.52	22803.1	161.766	10610.2	1638.41	9825.15	116.832	10337.3	2124.23	1338.16	96.4836	-0.26	-23.31	3.8	1
370	734	1	1	154	744	0	154	744	410	8432.89	2355.06	259.568	91.4	7863.64	1855.83	2897.03	385.941	10301.1	18810.6	571.844	110.012	8342.83	12044	3571.99	107.985	9931.36	1749.75	2589.71	104.937	9768.02	1661.58	1386.2	88.8024	9735.67	1817.34	6291.37	105.937	11761	1786.16	6921.42	107.844	11285.5	2302.16	750.12	84.9707	0.98	-12.91	4.08	1
371	735	1	1	160	341	0	160	341	284	9129.27	2261.82	238.694	93.2535	8371.38	25076.8	1560.32	1393.06	10848.5	20889.4	728.908	131.173	8615.74	6609.18	2815.2	109.405	11263.6	1941.46	1104.77	98.0211	10989.8	1919.55	1094.77	85.6197	10331.7	2145.65	11745.7	121.94	13697	1994.97	7365.34	100.535	12621.3	2680.25	736.951	98.8838	16.86	9.2	3.91	1
372	736	1	1	164	196	0	164	196	176	6502.3	4089.56	338.966	90.6193	6279.28	4464.07	1933.15	360.807	6508.42	14326.6	439.722	94.5909	6003.57	9588.31	14897.3	122.977	6617.39	2898.48	1662.01	84.8295	7007.58	2807.68	3707.94	94.9943	6906.07	3007.76	6495.72	102.926	8669.49	2943	3695.39	99.483	7052.82	4145	521.443	81.8466	8.74	17.64	4.34	1
373	737	1	1	165	125	0	165	125	384	11082.8	6351.58	409.555	89.362	9573.62	25244.7	2125.51	540.792	11863.3	7780.98	448.854	106.422	10437	9357.42	6786.49	108.945	12108	4914.66	2717.68	96.2891	12811	4370.94	1359.11	102.234	11911.1	4709.37	7330.49	117.044	16116.7	4500.72	11855.2	111.383	14877.2	6018.34	938.161	92.4583	-7.58	-15.7	4.3	1
374	738	1	1	163	321	0	163	321	98	9712.71	2028.28	278.837	104.786	9475.56	16047.9	589.898	433.214	14035.1	15551.5	485.071	144.316	10149.2	3202.79	1569.99	79.9592	14452.8	1742.76	304.765	76.5816	13589.8	1697.6	216.49	101.51	13544.3	1938.23	7454.25	122.163	16478.2	1887.86	26945.3	132.857	16771.1	2431.98	1682.17	96.9592	-8.54	-19.61	3.79	1
375	751	1	1	160	408	0	160	408	221	10966.2	2120.57	241.597	97	10043.9	2261.63	5728.12	413.882	12931.7	27454.2	667.796	101.158	10968.1	15428.5	2322.12	108.258	13775.3	1837.26	2601.85	92.2081	13852.5	1677.86	1453.77	86.086	14167.6	2077.86	14707.6	110.371	17216	1827.24	5740.85	98.6425	15833.8	2459.17	699.837	100.149	5.11	-23.07	3.9	1
376	752	1	1	164	215	0	164	215	530	8535.4	2955.46	274.908	92.7434	7798.97	3148.37	2066.15	433.374	10063.8	19836.6	635.889	106.76	8378.31	6999.63	3445.87	94.0736	10093.9	2220.3	1407.97	102.209	10061.1	2152.19	3196.82	92.3585	9694.93	2366.06	7667.45	112.642	12148.9	2255.92	4595.85	96.834	11104.7	2960.56	612.532	93.6774	6.96	-7.04	4.11	1
377	753	1	1	163	332	0	163	332	155	12173.6	1781.21	219.671	97.6258	11223.6	30550.9	1401.68	837.129	14684	11304.7	658.548	122.297	11281.5	3997.44	2110.44	98.5548	14377.9	1618.98	585.071	107.232	14286.3	1575.58	460.426	90.0194	13912.2	1858.73	9961.6	99.4774	17167	1794.26	8333.17	106.419	15807.3	2259.18	716.032	80.9355	13.23	10.96	3.77	1
378	754	1	1	165	170	0	165	170	395	11160.8	2900.44	263.878	87.3671	10135.8	10692.3	5191.59	450.471	12910.2	33011.5	716.962	108.461	11137.1	15741.4	2736.68	101.003	13461.1	2321.04	1980.75	98.0228	13009	2269.21	2646.14	92.4835	14132	2451.83	6964.52	108.605	16125.1	2314.2	5958.91	108.197	15725.2	3103.12	702.549	97.9468	22.23	2.93	3.91	1
379	755	1	1	162	444	0	162	444	308	9227.99	1789.62	244.669	92.0227	8548.82	13001.4	2716.88	321.61	10824.6	4370.84	622.63	101.766	9440.65	9214.78	2185.16	102.519	10790.7	1404.15	1849.67	96.2922	10393.9	1318.74	961.484	95.4448	11556.6	1487.43	5539.49	118.753	12879	1497.75	4416.45	112.688	12134.8	1912.44	534.99	94.9318	5.87	10.81	4.08	1
380	756	1	1	154	896	0	154	896	330	7810.17	2760.05	282.003	103.912	7352.85	12232.3	2751.15	404.9	9166.45	28308.9	407.394	109.042	8198.47	12499.3	3196.81	98.1121	9250.06	2251.44	1695.42	88.697	8913.73	2054.7	1349.43	94.8485	8958.9	2469.75	26732.8	147.958	11020.8	2219.86	14758	129.652	10883.2	2833.42	1476.64	99.7333	-0.9	-25.95	3.8	1
381	757	1	1	157	561	0	157	561	374	5501.63	2169.31	250.417	103.762	5184.27	16627	1174.47	761.57	6916.48	16421	471.906	116.23	5694.94	5463.33	3935.55	107.602	6856.93	1711.68	1359.79	99.1203	6380.82	1772.01	2113.6	108.444	6485.63	2054.78	16875.1	130.307	7745.44	1896.47	7556.99	100.131	7590.71	2414.74	883.695	92.2406	-4.03	-15.7	3.95	1
382	758	1	1	163	475	0	163	475	301	6810.82	3669.38	300.179	99.402	6489.97	3051.74	94.1628	257.116	8175.28	5230.71	710.159	103.565	7376.42	3594.87	8375.73	107.176	7906.99	2740.79	1532.74	105.538	8119.53	2534.87	2204.52	94.8272	8193.42	2850.59	7217.03	121.302	9918.57	2547.08	4152.46	103.731	9615.79	3375.14	625.89	87.0997	-5.78	23.69	4.42	1
383	759	1	1	167	285	0	167	285	492	8953.56	3670.26	309.892	96.9228	8434.39	3742.93	3910.54	469.183	10870.4	16039.6	699.648	108.114	9261.79	14920	5354.27	103.295	10961.4	2723.76	3887.37	90.7846	10947.6	2589.15	1769.08	91.5793	10574.7	2824.81	8854.04	104.722	13202.2	2762.44	5142.34	97.4919	12683.9	3684.24	643.142	95.9654	-8.32	-8.63	4.3	1
384	760	1	1	168	225	0	168	225	161	8882.42	1777.24	214.839	111.354	7988.75	1677.58	1147.37	336.565	8907.81	10714.6	667.224	122.398	8483.09	3116.36	1517.47	86.795	9627.89	1376.22	555.466	95.4907	10103.2	1301.05	688.95	93.7702	9485.65	1439.19	8035.84	121.118	12710.4	1478.34	3768.09	114.832	11698.2	1867.01	564.876	89.4348	-7.39	4.61	3.94	1
385	761	1	1	162	618	0	162	618	252	7857.92	2573.52	261.056	91.4881	7678.42	2228.53	3964.87	362.833	9526.6	22408.1	479.333	91.9325	8918.21	13960.5	1732.22	104.925	9575.42	1748.42	1730	91.9008	9349.35	1682.48	1958.49	92.4167	9220.09	1848.65	4758.54	118.817	11728.8	1747.7	3565.41	99.2262	12076.8	2290.42	476.282	87.3254	15.52	-9.35	3.88	1
386	765	1	1	162	638	0	162	638	508	8489.57	1740.54	228.289	92.7461	7778.64	4488.49	3128.19	759.272	9806.55	23946.6	541.404	107.484	8459.82	8950.24	2406.18	102.693	10156.6	1304.59	1103.93	98.4547	9996.62	1240.3	1788.88	96.5965	9662.67	1363.94	4989.93	101.386	12024.5	1337.54	3317.73	101.933	11230.2	1696.71	489.411	98.9154	14.4	-13.86	3.82	1
387	767	1	1	172	6	0	172	6	802	11757.5	5030.26	393.863	91.6097	9549.13	6710.38	2605.33	380.069	12715.5	23989.1	535.85	98.2294	10193.6	9427.53	9877.97	110.545	13162.5	3514.58	1727.49	93.1247	12312	3526.68	2915.52	99.1085	12621.5	3751.58	6979.24	111.499	14603.7	3746.04	5667.77	111.266	14410.6	4704.01	753.9	88.8703	16.25	14.22	4.25	1
388	772	1	1	166	310	0	166	310	223	7793.83	2114.26	265.955	92.6413	7246.03	12228.6	2086.9	454.915	9618.11	26501.3	560.596	110.691	7684.79	9012.27	2674.06	101.65	9130.84	1818.3	1041.31	94.4081	9414.25	1730.8	1153.91	91.2197	8920	1924.57	7097.42	102.964	11380.5	1953.37	13300.2	132.996	11100.8	2472.46	1018.61	104.206	-2.59	-19.77	3.89	1
389	774	1	1	157	753	0	157	753	260	8071.44	1644.38	226.277	101.588	7364.83	1959.2	1512.15	281.081	8874.12	16936.4	356.235	96.7308	7841.18	8626.97	2498.6	89.0808	9017.64	1224.12	909.596	79.3615	8874.87	1162	864.4	109.869	8786.65	1295.83	4298.11	95.3654	11592.9	1205.12	8021.83	105.231	10831	1512.19	732.485	93.9346	-4.11	-9.79	3.93	1
390	776	1	1	159	874	0	159	874	384	8838.73	2091.01	249.06	83.7604	8452.11	2534.39	2413.38	314.849	10420.8	16327.7	546.469	96.7604	9034.59	12046.9	2384.99	100.13	9768.32	1530.78	1863.3	100.638	10484.5	1445.57	1346.84	96.5026	9743.38	1607.54	6689.68	105.807	12367.2	1524.35	5881.65	110.979	11725.2	2012.84	648.971	90.2448	-0.78	-12.28	4.05	1
391	778	1	1	168	406	0	168	406	333	7437.18	2766.34	276.138	94.4835	6676.66	8000.04	2288.91	398.7	7862.99	12647.1	598.498	106.3	7787.26	7883.91	4632.34	109.88	8324.97	2062	2026.02	83.4474	8352.17	2001.57	1681.11	96.3513	8587.97	2379.09	23240.9	119.559	10253.3	2145.4	10014	122.429	9429.3	2835.86	963.985	90.2943	-13.53	-11.66	4.08	1
392	780	1	1	164	667	0	164	667	567	9266.43	2214.17	249.157	95.1146	9247.86	3827.82	3716.9	591.215	11412.2	27812.3	860.196	108.739	10001.3	13076.9	2301.6	104.056	11230.6	1687.1	1252.82	97.2487	11238.6	1611.53	1804.32	96.8148	11403.5	1782.87	6254.79	111.402	13570.9	1659.46	4959.33	106.695	12934.8	2182.95	614.122	92.3192	22.84	-5.72	3.82	1
393	781	1	1	167	534	0	167	534	106	8818.95	1286.52	196.613	101.811	8580.03	2884.95	3245.25	315.198	10624.1	10785.6	345.358	98.0189	9934.12	7233.58	1521.25	79.4434	10366.2	998.368	2289.57	92.3774	11627.1	949.83	615.349	93.8113	9797.88	1017.15	4473.92	99.5094	14396.7	1013.22	2911.47	107.34	12815	1366.55	417.896	83.3491	-8.66	0.57	3.92	1
394	782	1	1	160	806	0	160	806	168	2897.58	3323.23	299.988	96.2381	2570.39	3397.75	1138.59	297.155	3512.69	4956.96	393.899	87.3988	2921.73	6549.24	5099.6	101.75	3675.69	2243.18	2056.18	99.875	3155.91	2178.5	2590.27	88.7619	3225.18	2379	5838.81	99.3869	3837.14	2203.17	3739.6	103.292	3897.13	2879.32	529.065	88.5	-13.99	13.87	4.72	1
395	783	1	1	165	720	0	165	720	524	9105.09	2241.95	264.966	94.2099	8106.42	4273.88	2300.84	391.653	9753.83	21993.2	667.815	110.382	9002.92	9963.46	5507.26	96.7405	10071.7	1763.25	1672.99	103.441	10167.5	1672.25	2167.6	94.9218	9729.07	1961.59	7413.27	110.015	12620.6	1799.52	4794.23	97.5115	11880.5	2349.25	661.204	92.3378	11.61	-7.36	4.04	1
396	784	1	1	172	168	0	172	168	265	9917.52	3369.74	287.906	93.4189	8967.89	10769	3388.3	357.441	11534.2	27044.1	573.845	107.875	10166.7	10854.3	3625.81	99.8113	11156.9	2623.14	1503.94	91.1019	11696.4	2496.92	1996.92	90.7924	11345.8	2774.37	7384.44	102.291	13511.4	2652.69	5717.17	110.475	12792.9	3549.86	735.921	105.347	18.02	1.56	4.05	1
397	785	1	1	170	239	0	170	239	95	5210.24	2509.95	265.147	95.4632	5105.74	2157.63	66.7158	261.242	5965.83	2869.42	412.842	103.589	5663.8	1850.08	1291.88	78.1474	6118.39	2091.34	500	106.326	6376.8	1753.97	316.989	92.7684	6189.84	2033.29	5682.66	111.863	7835.01	1718.42	4057.46	102.368	7529.11	2248.41	596.474	108.084	-1.77	17.69	4.22	1
398	786	1	1	169	342	0	169	342	151	10807	2233.32	262.682	103.053	10248.5	16939.8	2918.61	338.265	13022.9	25987.8	551.232	89.8344	10927.1	6497.39	3213.1	87.894	13147.9	2122.41	866.649	80.8344	13702.1	1779.37	2119.05	109.238	12430.8	2072.81	14473.2	119.987	16985.3	1873.73	7132.73	109.272	16269.6	2640.02	744.622	94.5629	-2.66	-17.72	3.96	1
399	787	1	1	165	779	0	165	779	547	3489.99	4983.07	391.601	90.7916	3245.83	4362.06	166.644	266.662	3737.18	6746.93	361.96	96.0293	3497.92	4502.44	13595.2	109.839	3744.95	3039.22	1548.49	96.3144	3840.64	3075.92	3209.85	98.7477	3733.17	3292.72	6252.77	106.998	4626.65	3168.23	3793.4	98.8373	4232.09	4000.74	665.731	92.7441	2.89	23.99	4.37	1
400	788	1	1	162	916	0	162	916	286	7519.85	2050.62	254.437	98.2028	6997	5759.19	3958.22	417.584	8626.95	37393.3	587.255	114.332	7883.97	17971.6	1975.14	107.745	8625.57	1734.84	1225	92.5175	8491.35	1572.41	1224.55	106.584	8365.73	1795.57	11412	116.997	10459.6	1704.45	5300.56	107.787	10029.3	2275.15	718.038	92.6608	26.8	1.3	3.46	1
401	789	1	1	164	825	0	164	825	222	4544.21	2079.04	241.284	99.5721	4046.06	3459.15	1525.97	836.721	4734.96	8188.31	776.207	99.8964	4472.77	4212.82	1767.28	99.8018	4880.01	1430.73	1418.45	100.437	4833	1363.64	236.068	102.338	4763.12	1563.16	7180.9	126.32	6113.21	1459.26	4027.48	97.491	5554.79	1874.71	551.505	86.8198	-8.67	8.41	4.41	1
402	790	1	1	164	854	0	164	854	603	7327.54	2365.4	263.342	86.3201	6784.74	3261.48	2605.15	415.287	8205.93	12292.2	849.68	103.103	7336.36	7184.14	3393.85	106.952	8269.12	1736.97	2233.19	93.7065	8599.57	1666.04	1550.36	85.5174	8146.94	1859.69	7572.86	105.529	10374	1808.69	6121.1	99.7794	9483.3	2315.06	690.305	95.0199	-8.28	-1.61	4.31	1
403	791	1	1	173	24	0	173	24	301	6655.12	4649.97	337.837	87.99	5535.25	4194.33	256.143	323.947	6663.24	4719.85	602.246	102.262	6061.16	4369.68	6014.53	111.851	6930.92	3452.4	1598.65	95.206	6737.09	3146.05	911.04	107.003	6841.06	3533.48	8081.91	112.173	8551.47	3191.59	5045.63	102.495	8268.56	4215.02	703.512	97.4917	-12.13	16.32	4.59	1
404	792	1	1	169	422	0	169	422	251	7454.5	1859.41	241.968	86.5857	6250.97	2039.01	2482.82	398.04	8501.59	19234.4	505.797	105.825	6642.31	10086.6	2119.7	96.1355	8505.65	1470.57	930.665	98.7928	8123.47	1440.52	1304.13	98.9323	7797.25	1587.34	9736.18	116.641	9516.14	1526.07	5050.25	113.327	9214.7	2004.78	626.179	90.6892	5.4	-15.17	3.95	1
405	793	1	1	167	698	0	167	698	339	6219.87	2522.83	275.791	107.245	6174.04	2646.89	2269.05	364.702	9483.95	26062	406.944	102.086	8327.12	11266.9	3853.53	100.853	9061.55	1745.84	1285.28	93.3038	8372.48	1753.82	1531.14	93	9809.12	1870.78	5973.78	110	10274.6	1783.96	3409.09	102.304	11518.4	2316.81	586.528	102.823	18	-10.04	3.76	1
406	794	1	1	170	328	0	170	328	288	8233.38	2154.48	261.413	88.9896	7995.96	27568.5	1784.84	729.201	10002.2	17084.2	567.444	113.66	8672.43	4397.09	2231.28	105.229	9244.75	1995.68	1253.29	94.6458	9894.96	1866.46	1451.98	83.0486	9411.67	2111.26	9522.2	106.816	12156.1	1984.23	7850.06	110.764	11474.4	2524.78	808.917	94.9792	15.21	10.28	3.82	1
407	795	1	1	157	991	0	157	991	327	8232.91	2429.87	256.04	91.9419	8160.83	2058.27	2020.93	233.177	10957.4	13486.3	445.333	99.5902	9128.28	6519.61	2145.83	98.737	10891.4	1638.54	1446.01	94.896	10432.7	1605.05	1843.73	98.0948	10279.2	1777.09	6399.46	110.694	12474.7	1633.44	3854.35	102.483	12742.3	2140.31	543.648	80.1529	-5.45	-1.93	4.05	1
408	796	1	1	164	950	0	164	950	296	6143.53	3177.04	281.649	99.5473	5374.3	3734.86	1646.09	316.973	6619.96	16870.1	499.973	110.311	5643.53	5320.5	3649.16	105.611	6607.21	2107.02	1216.64	85.9595	6772.06	2069.57	2397.53	96.8784	6532.65	2311.01	6799.72	99.9561	8376.67	2181.18	5244.15	104.047	7320.65	2783.26	676.091	94.7635	2.35	-2.72	4.21	1
409	797	1	1	178	51	0	178	51	599	5191.28	4632.55	360.185	87.7629	4481.35	4307.53	238.793	329.903	5213.41	6253.49	639.324	95.8214	4282.42	4438.79	5586.77	101.838	5506.52	3401.28	1143.13	91.197	5290.28	3035.5	1292.78	102.694	5690.98	3436.48	6579.45	112.025	6419.4	3223.67	5852.75	109.801	5994.24	4327.14	676.601	96.975	-9.87	14.67	4.7	1
410	798	1	1	177	92	0	177	92	242	4561.96	3183.96	293.306	101.438	3976.5	3282.16	3098.48	455.525	4455.53	15974.3	579.5	125.653	4249.62	3239.25	2823.2	92.1281	4726.18	2363.38	711.178	94.9917	4852.9	2270.39	1878.08	110.562	4809.98	2524.05	7034.46	111.669	6101.81	2321.83	7016.85	111.455	5457.88	3037.05	613.864	96.6033	-1.16	-4.51	4.19	1
411	811	1	1	169	645	0	169	645	140	7441.07	1792.86	227.371	96.5643	6983.42	4718.42	2690.66	1327.84	8511.74	23834.6	675.193	114.386	7851.86	10208.3	2391.04	90.2429	8707.96	1333.91	2070.38	106.857	9086.58	1304.47	1629.17	94.2071	8304.07	1439.34	5748.53	90.6429	12268.6	1390.66	4088.37	108.814	11168.1	1763.3	505.986	89.4286	14.31	-11.56	3.85	1
412	812	1	1	167	1007	0	167	1007	301	9641.75	2288.14	246.565	86.9236	9514.83	6976.62	2706.96	371.615	13213	15430.6	553.767	108.183	10648.2	9465.12	3213.42	88.8538	12469.5	1648.35	1883.3	91.4884	12094.1	1648.9	1782.28	100.013	12094.9	1826.79	6205.54	111.027	13220.7	1749.01	4536.75	103.827	13059	2311.31	594.807	89.4784	7.12	2.27	4.12	1
413	814	1	1	177	140	0	177	140	263	7886.01	5280.57	381	88.8745	6662.82	3776.68	257.049	362.57	8965.79	5699.09	648.658	106.103	6927.54	4967.78	7625.66	112.928	9159.48	3816.35	2300.36	96.2243	8465.19	3627.17	941.259	102.331	8836.28	4208.81	8299.35	123.008	9868.61	3781.25	5029.4	112.297	9662.51	5149.52	712.521	85.8213	-12.44	15.79	4.55	1
414	815	1	1	172	564	0	172	564	424	8247.08	1989.09	258.274	93.8962	7456.21	16748.9	1341.94	1625.59	9786.58	16238.2	566.549	153.25	8283.78	5152.95	2366.14	114.007	9948.66	1637.64	996.708	97.7429	9727.05	1538.75	979.667	105.071	9182.19	1796.07	12075.5	121.469	11846.7	1672.08	8437.16	116.448	11390.2	2154.88	886.394	99.9245	-4.43	-14.86	4.06	1
415	817	1	1	170	746	0	170	746	212	10190.8	1864.58	236.604	76.5236	10117.8	19616.9	3875.29	384.745	14123.5	34888	632.316	93.0849	12055.4	12467.9	2476.38	105.028	13722.1	1631.55	830.651	98.3679	13746.1	1570.87	1264.75	101.632	13824.4	1760.62	6542.6	108.882	15970.9	1670.42	4988.09	102.896	15621.6	2193.18	599.533	87.0472	20.81	5.72	3.72	1
416	819	1	1	174	382	0	174	382	571	6459.02	3704.06	318.814	83.8652	5626.98	8090.8	1356.92	614.37	7356.27	15075	798.62	118.452	6514.01	6361.75	6037.36	102.806	7406.11	2865.5	2036.51	93.0963	7218.41	2676.49	2005.12	100.203	7594.63	3046.77	9375.13	110.485	8960.79	2815.91	6257.17	104.081	8926.76	3743.28	752.158	92.6025	5.92	3.56	4.44	1
417	820	1	1	180	271	0	180	271	487	5389.05	4775.57	373.008	97.3573	4884.81	5805.72	1025.64	348.996	6117.21	9326.05	452.893	111.296	5244.21	7261.4	9574.5	105.177	5961.81	3488.1	1685.57	98.577	5948.61	3362.43	3879.43	101.819	5941.66	3641.34	7526.56	113.265	7285.21	3469.32	6569.91	99.7023	7011.99	4344	759.109	91.1602	3.72	17.95	4.67	1
418	821	1	1	176	300	0	176	300	410	8883.78	5005.18	401.361	103.173	8541.37	10154.6	1621.03	336.785	10518.4	19995.4	440.644	108.129	9276.4	8676.6	7745.09	111.939	10261.2	3471.17	1224.95	91.9049	10404.8	3730.54	2334.66	96.3927	10014.8	3822.41	6327.94	113.895	12799.1	3915.33	5449.45	112.346	12116.4	4854.01	764.966	93.4805	13.97	13.34	4.34	1
419	823	1	1	169	938	0	169	938	475	10336.9	2957.28	275.745	93.0568	9642.24	3786.52	3805.53	409.954	12643	34361.4	518.444	101.573	11172.9	12310.5	2716.92	104.808	12983.7	2158.23	1294.97	92.7305	12470.5	2082.08	2544.28	89.5305	12403.2	2372.26	9674.59	111.088	14697.8	2215.48	5557.64	103.625	14514.6	2914.81	724.383	106.545	24.44	0.2	3.78	1
420	825	1	1	179	482	0	179	482	642	8245.2	2280.34	257.992	93.9548	7707.45	2645.86	2871.35	1159.63	9910.01	22879.6	561.998	114.523	8382.47	8686.22	3533.45	107.659	9922.41	1645	1065.05	90.4237	10128.9	1623.76	1518.83	97.6807	9519.86	1818.68	6452.01	108.461	12291.1	1771.62	4024.8	98.567	11226.3	2292.96	520.125	105.818	11.81	-13.31	3.92	1
421	827	1	1	179	510	0	179	510	621	6507.7	2232.41	244.206	93.6618	5873.03	2425.99	1712.43	341.118	7377.66	8711.27	712.689	106.554	6531.99	4756.22	2271.2	95.7955	7761.28	1670.55	1763.17	101.559	7394	1558.46	1065.42	99.6618	8060.37	1867.36	6799.17	97.9114	9168.92	1714.56	4247.67	101.918	8673.04	2234.18	549.077	91.7407	-9.99	7.2	4.3	1
422	829	1	1	181	372	0	181	372	298	7373.89	2376.8	258.171	101.879	6918.44	9310.31	2884.03	453.919	9665.03	31401	506.742	107.174	7837.88	8026.82	2383.42	106.611	9481.42	1870.77	1036.74	90.7852	9446.06	1794.74	1203.84	95.5336	8460.6	2026.82	6855.13	126	11394	1911.48	6724.89	104.903	11313.7	2576.07	659.987	95.0604	19.91	1.27	3.7	1
423	848	1	1	178	554	0	178	554	223	10093.2	1561.64	224.126	101.924	9342.23	7188.1	2854.96	385.556	12583.7	15477.2	497.439	108.78	10694.6	8150.92	1733.07	97.991	12275.4	1275.09	1629.2	98.435	11934.2	1234.24	896.345	90.6368	12311.5	1388.39	8469.88	104.045	14183.1	1340.36	6087.41	104.87	14173.9	1725.67	593.57	96.4574	6.72	2.87	4.03	1
424	849	1	1	177	449	0	177	449	470	8464.07	1562.84	241.323	94.466	8132.5	23389.2	1366.78	616.957	10178.5	10520.5	569.911	100.026	9113.67	6610.92	2983.39	98.3213	10150.9	1273.16	957.523	110.398	10252.9	1205.05	778.798	90.9426	10371	1338.02	4890.67	102.781	12892.2	1312.11	5419.95	107.857	12363.3	1686.83	557.423	93.6447	11.58	10.21	3.84	1
425	850	1	1	182	177	0	182	177	448	9290.02	3023.02	486.525	100.254	8670.28	20994.1	1377.83	991.973	10610.9	23992.7	137.696	115.792	9234.03	7528.22	2699.59	107.567	10933	2707.62	300.312	91.6942	11106.2	2675.57	867.284	96.1562	10772.7	2982.97	4959.06	120.286	13839.1	3350.34	47035.7	184.516	13067.6	3953.85	4042.75	112.241	-11.68	-22.78	3.47	1
426	851	1	1	158	536	0	158	536	473	8320.91	1656.52	213.309	85.0402	7680.04	2881.33	3394.09	348.027	9924.1	16163.4	479.448	94.3996	8309.68	7893.32	1660.68	95.1332	10136.9	1244.47	1900.98	88.1163	9888.8	1259.2	834.672	85.2304	9376.79	1389.95	6262.93	112.18	12231.6	1302.58	3356.29	105.548	11387.7	1681	451.281	97.0592	-1.89	-7.58	3.98	1
427	852	1	1	178	756	0	178	756	570	8410.76	1986.94	246.918	87.5439	7926.29	19178.2	2488.38	443.188	10493.6	19698.5	549.893	104.819	8818.8	7653.27	2877.8	98.1035	10357.9	1676.32	1166.44	92.4596	10324.6	1601.2	1367.51	99.6825	9759.29	1790.99	6218.73	108.861	12814.8	1719.05	7834.76	115.175	12032.5	2239.18	750.579	95.514	15.4	6.88	3.98	1
428	853	1	1	180	602	0	180	602	856	9219.79	2168.21	242.529	92.8376	8589.14	2563.62	4251.33	404.097	11706	25874.8	653.534	99.3645	10412.2	13768.3	3186.48	97.3084	11455.8	1608.16	2381.33	94.6577	11403.1	1539.11	1710.9	96.6647	11367.1	1694.8	5582	108.421	13545.4	1608.7	4335.4	101.647	13896.1	2139.76	552.484	99.3563	16.89	-8.67	3.86	1
429	854	1	1	182	346	0	182	346	323	7826.95	3998.75	313.461	96.5294	7500.43	3202.15	2882.62	323.115	9110.9	18727.8	411.17	95.774	7975.61	6773.04	8053.96	95.6873	9096.36	3041.98	2196.39	79.2477	9306.23	2800.8	2418.99	91.5046	8789.93	3007.28	9057.49	112.059	11722.9	2759.72	5695.43	96.7492	11275.9	3743.93	658.028	96.6161	6.54	-0.96	4.3	1
430	855	1	1	180	627	0	180	627	482	7127.91	2295.65	273.359	102.239	6996.37	5182.03	2827.68	543.836	8745.92	20305.5	399.915	97.8257	7653.49	8978.49	2066.56	100.983	8466.76	1662.95	1350.88	97.9253	8269.82	1614.8	2012.1	90.4564	8630.09	1839	9047.96	111.913	10140.6	1773.12	11910.4	120.429	10395.8	2239.64	1044.57	101.907	0.94	-17.45	4.07	1
431	856	1	1	158	676	0	158	676	480	7099.33	3679.4	347.462	94.9542	6846.21	4217.18	1656.32	519.571	8333.17	19824	613.1	105.775	7284.99	9558.7	6631.14	112.675	8522.66	2475.29	1443.98	95.9688	8223.85	2484.29	2721.64	95.8167	8244.4	2727.18	7200.16	107.319	10124.3	2511.75	4152.82	96.2167	9865.19	3263.93	628.51	92.8187	10.04	-4.48	4.21	1
432	857	1	1	177	684	0	177	684	299	6172.56	2922.7	283.104	96.6923	5607.07	2966.99	987.696	577.05	7392.64	4433.89	876.502	115.224	6226.03	4484.05	6326.65	99.7291	7520.75	1877.89	2297.68	93.5084	6867.13	1859.26	2341.67	86.8763	7037.76	2069.6	6076.14	98.3946	8549.76	1989.16	4294.9	107.067	8711.1	2530.18	594.127	103.843	-12.33	19.05	4.49	1
433	858	1	1	178	911	0	178	911	212	7520.03	3238.51	305.958	93.8443	6749.8	2993.62	1788.99	424.118	9939.85	18538.5	475.689	99.1132	8610.97	12305.9	8543.55	109.656	10134.4	2257.54	1083.73	94.6179	9053.06	2314.19	2091.66	98.783	9255.66	2542.06	20348.5	127.292	10828.6	2472.48	9296.2	118.835	11517.5	3271.16	1187.69	100.335	-14.27	-10.51	4.1	1
434	859	1	1	177	732	0	177	732	185	6538.18	3007.03	407.151	94.4162	5904.42	23160.6	2453.02	483.351	8074.05	24805.5	283	114.114	7053.1	8984.3	3402.22	103.795	8320.82	2605.54	1902.18	98.1568	7547.17	2541.12	873.865	92.7568	7990.86	2835.69	6139.42	125.724	9065.54	3012.46	32598	160.73	9614.19	3560.68	2526.45	96.6595	-7.5	-19.67	3.61	1
435	861	1	1	182	538	0	182	538	265	8836.85	1966.31	230.857	80.6491	8120.31	4003.83	4724.09	338.392	10619.6	13615.9	670.336	91.1472	8696.18	9179.81	1796.07	95.9623	10436.5	1529.74	2577.75	91.5736	10608.5	1428.59	1171.49	80.0226	9702.66	1605.31	6935.49	104.396	12570.8	1540.24	4085.26	95.5811	11135.6	1959.92	514.626	95.166	-6.9	-4.95	4.15	1
436	863	1	1	188	50	0	188	50	163	5880.03	4388.07	338.54	90.3006	5613.66	4256.35	208.883	343.472	6919.53	5010.78	1125.75	108.288	6352.56	3823.98	5671.44	106.693	6739.45	3295.56	1447.84	94.227	6738.34	2939.71	1464.18	101.564	8593.06	3485.02	7976.4	115.196	8194.06	3039.9	4499.58	101.558	9058.48	4077.1	632.785	94.546	-12.03	16.49	4.57	1
437	865	1	1	177	816	0	177	816	281	6043.99	2351.84	253.523	91.2064	5390.91	2463.41	383.438	503.178	7098.8	6874.25	967.577	112.922	5936.05	4550.22	3784.85	103.868	7316.54	1765.2	1292.07	89.5445	6999.76	1541.32	1167.77	96.5836	6751.27	1756.47	7917.6	113.078	8481.76	1623.63	4963.55	101.633	8266.19	2234.77	625.801	90.5765	-7.93	11.35	4.35	1
438	867	1	1	186	152	0	186	152	509	8583.46	4613.14	373.216	93.3438	7502.89	3985.38	1056.3	302.462	9641.33	12775.5	600.705	106.874	8072.31	6250.74	8515.6	100.817	9688.54	3197.94	1959.23	92.8743	10004.2	3123.89	1803.96	102.601	9303.38	3433.73	6617	106.974	12267.8	3286.3	4170.24	117.173	11635.2	4352.29	665.927	94.2554	5.77	14.37	4.4	1
439	869	1	1	180	845	0	180	845	496	7125.3	1651.56	222.01	89.0423	6427.87	6110.59	1668.77	372.704	8009.09	15890.6	448.514	98.752	7383.98	7568.81	2274.36	103.591	8045.62	1280.44	720.512	84.1028	7876.62	1232.56	1131.31	94.3992	7902.68	1388.65	6778.16	101.829	9666.34	1313.06	6017.05	102.468	9623.1	1695.28	656.143	90.3367	2.01	-2.2	4.07	1
440	871	1	1	184	429	0	184	429	405	7707.29	2018.05	235.699	87.0691	7461.83	7293.11	3118.17	441.528	9001.4	21162.1	526.805	96.7086	8232.41	10514.4	2573.63	96.3753	8907.74	1580.2	876.798	83.1333	9208.14	1513.63	2590.76	85.9877	9091.05	1648.61	5516.3	107.825	11357.4	1568.72	4143.3	104.353	10644.7	2102.77	553.291	94.6593	11.83	-2.15	3.99	1
441	873	1	1	158	886	0	158	886	119	11230.7	2410.4	248.588	111.555	10566.9	5965.19	2903.16	362.807	12950.6	24947.3	596.555	95.7899	11832.7	18122.8	2025.98	95.3698	13126.4	1792.46	1167.28	100.134	12919.1	1688.38	2783.87	91.9244	12802.3	1932.61	5865.13	100.059	16163.6	1742.29	6560.09	104.672	15838.1	2327.01	695.899	85.1176	15.89	-7.29	3.92	1
442	875	1	1	176	901	0	176	901	116	4998.36	4420.02	351.353	89.6638	4441.91	3949.17	861.94	393	5953.01	25919.5	506.612	105.974	4992.6	8283.62	13263.7	123.931	5780.4	3430.65	1779.81	117.733	5545.28	2843.72	4359.57	101.466	5615.25	3518.64	38210.3	169.828	6362.39	3052.13	12048.4	119.578	6238.44	3928.16	1598.18	91.8793	-17.91	-13.47	3.4	1
443	877	1	1	187	202	0	187	202	418	10947.7	2541.21	256.981	85.366	9675.22	7366.42	2109.95	299.455	13004	17917.3	478.187	93.9761	10090.4	7019.25	3097.4	106.1	13320.4	1853.25	862.916	98.3158	12601.1	1804.42	1707.04	95.2608	12489.7	1971.27	5660.23	107.785	15030.6	1878.57	3943.9	104.239	14602.2	2425.66	495.567	93.5431	8.63	0.5	4.01	1
444	879	1	1	188	245	0	188	245	495	7306.72	2688.84	272.897	99.5515	6565.89	2901.09	3035.49	409.913	8265.08	10421.6	481.297	107.683	7125.6	6576.87	3710.59	92.5071	8267.57	2004.39	1555.73	91.5051	8269.26	1940.68	2011.11	92.7293	8011.45	2169.18	7053.9	106.408	10165.1	1965.05	4579.62	100.766	9760.89	2629.72	576.111	93.8727	-10.11	2.49	4.37	1
445	881	1	1	177	962	0	177	962	264	4189.36	1842.51	232.193	99.6061	4077.61	4085.3	2146.67	325.265	5024.85	11049.2	409.655	95.9015	4623.83	6323.79	1675.14	101.443	4936.35	1322.05	1858.75	99.7841	4784.36	1247.67	899.898	89.0833	5230.86	1414.89	5637.78	111.814	5770.67	1333.96	3863.2	103.652	6037.66	1743.3	520.212	101.197	-7.88	1.04	4.28	1
446	883	1	1	184	578	0	184	578	423	5701.39	2196.25	249.728	88.9078	5866.63	1622.75	2551.11	339.343	7395.42	17598	529.487	100.894	6248.56	9800.43	2180.73	95.1017	7546.18	1529.9	1793.76	92.2435	7713.15	1415.65	1589.81	83.8369	6966.13	1641.17	8415.3	114.69	9468.45	1521.67	5210.25	100.189	8452.87	1945.76	607.26	85.8818	-0.18	-11.64	4.02	1
447	884	1	1	176	979	0	176	979	530	8299.29	2120.3	258.947	90.7	7939.49	2466.19	3730.92	404.691	10222.7	13950.8	731.887	103.979	9284.54	11390.6	2159.41	104.208	10321.9	1595.31	3485.97	102.555	10016.4	1499.5	1194.86	95.317	10264.2	1718.52	7454.42	110.117	12746.5	1564.43	4187.51	104.877	11945.5	2074.04	575.479	92.9698	-8.35	-5.66	4.13	1
448	885	1	1	196	29	0	196	29	481	7503.05	4936.04	399.333	92.7464	6632.6	5591.57	3648.38	441.944	8090.08	26871.6	643.751	108.786	6883.04	16051.3	7481.83	104.098	8141.02	3583.41	2800.63	107.734	8007.65	3575.04	2207.6	93.2391	9143.3	3735.62	8479.15	115.41	9544.03	3688.95	6583.19	107.428	9449.72	4743.89	740.272	92.6861	20.7	-4	4.12	1
449	886	1	1	186	364	0	186	364	280	8324.32	2871.81	300.764	85.5071	7890.19	4169.56	3270.4	375.45	10300.5	26399.5	488.307	112.096	8271.28	7625.84	4466.38	114.107	10190.1	2158.99	851.186	90.2571	10156.8	2211.27	1878.89	92.3714	9720.84	2361.06	6674.81	115.729	12281.1	2390.35	6943.85	118.05	12102	3170.35	773.311	77.9643	19.89	-14.44	3.94	1
450	887	1	1	192	122	0	192	122	829	9905.31	2896.15	387.263	89.006	8789.48	11982.9	757.846	721.727	10956.4	9706.19	233.123	111.651	9400.42	4829.53	3470.38	102.562	11152.4	2193.69	599.423	93.1604	11302.7	2259.71	752.826	95.6212	11633.5	2535.54	6884.71	114.843	13438.1	2626.96	29607.6	150.957	12718.3	3207.46	2097.99	99.3088	-8.79	-20.49	3.87	1
451	888	1	1	188	522	0	188	522	318	9506.25	1826.03	226.777	94.3176	8797.51	3147.27	3863.25	348.918	11687.8	23546.6	642.465	104.418	9923.36	9910.14	1642.19	111.701	12217.4	1505.33	1995.1	77.9811	11332.6	1406.14	1202.3	103.742	12206.2	1596.88	6018.43	106.242	13886.5	1501.68	4739.63	94.978	13684.3	2003.23	524.072	92.6824	11.18	-12.85	3.87	1
452	889	1	1	192	221	0	192	221	565	8265.38	2110.64	260.412	88.5363	7445.01	8428.84	3204.14	323.126	9776.8	17896.3	415.752	102.428	7777.9	8280.56	1715.73	104.441	9814.27	1689.88	1045.92	97.1611	9767.29	1622.36	1160.11	90.8885	9209.14	1801.52	5823.38	102.736	11805.7	1699.19	8218.62	107.993	10188.4	2202.05	645.381	96.0354	9.7	1.22	4.1	1
453	890	1	1	183	826	0	183	826	117	5421.82	3070.64	291.744	87.2735	5177.15	3060.57	1150.96	371.966	6586.45	14627.7	608.265	102.778	5584.5	7547.24	6319.83	99.094	6682.34	2169.35	1289.44	94.8718	6413.79	2019.56	1912.96	111.197	6221.6	2331.19	8028.67	101.812	7986.94	2315.77	8303.76	115.581	7852.85	3010.2	800.795	105.051	-5.78	-10.4	4.31	1
454	891	1	1	195	296	0	195	296	380	9547.81	2569.64	285.324	97.271	8590.12	6364.24	2877.34	422.603	10863.3	23571.5	562.813	116.853	8942.23	11931	2986.14	105.224	11491.1	1976.62	1746.54	92.3026	11085.6	1940.77	1401.46	90.85	10825.5	2107.86	7368.28	103.411	13591.7	2121.28	10670.5	116.3	12307	2729.04	808.524	94.5184	3.28	-18.27	4.05	1
455	892	1	1	191	552	0	191	552	179	9390.82	1434.21	226.749	100.514	8904.49	1182.88	4477.06	366.715	11834.2	20535.1	518.883	110.704	10077.9	10856.1	1559.16	108.453	11491.1	1137.78	2673.22	99.6089	10895.6	1099.31	1296.52	79.9106	11170.7	1280.28	6609.03	126.14	12969.6	1175.25	3185.05	105.134	13545.3	1583.15	502.877	108.402	3.84	-13.27	3.87	1
456	893	1	1	183	943	0	183	943	156	6750.12	1676.71	204.763	75.5385	6424.97	1950.7	2699.56	364.788	7359.69	24954.7	787.532	105.776	7118.6	4936.86	2458.94	97.0385	7565.96	1254.02	1645.74	100.968	7729.52	1221.04	1122.71	104.75	7709.94	1354.05	6430.63	110.667	9897.39	1326.71	3672.35	102.603	9907.85	1711.87	547.109	96.9359	16.38	-17.36	3.65	1
457	894	1	1	196	333	0	196	333	544	7438.59	3009.19	282.022	90.7279	6991.67	5836.26	1646.69	476.395	8308.53	7701.41	626.995	113.015	7401.9	5474.52	3781.76	97.8934	8240.06	2199.82	2395.49	94.8732	9146.22	2116.64	1193.91	96.5974	8563.6	2336.11	7227.93	105.074	11024	2181.27	4870.52	97.9706	9727.13	2765.82	612.41	102.853	-14.84	9	4.41	1
458	895	1	1	184	999	0	184	999	187	7152.62	2244.57	275.118	75.8075	6898.1	4327.74	2712.63	395.759	8607.36	21230.3	526.043	118.829	6742.5	9575.94	2241.32	93.8396	8492.05	1698.49	1921.81	105.562	8088.53	1561.28	1875.33	121.075	8497.25	1762.5	6299.33	97.9412	9482.24	1586.1	4489.8	104.503	8914.04	2052.47	571.583	102.086	8.89	-11.4	3.97	1
459	908	1	1	189	807	0	189	807	142	4560.23	4071.32	345.634	102.099	4616.41	4398.81	194.282	510.204	5458.67	6861.13	735.169	117.218	5173.37	4177.16	8922.81	102.592	5085.71	3000.59	1679.11	106.486	5298.61	2656.08	1467.06	88.7253	5349.09	2906.53	9639.3	116.352	6480.39	2765.08	5447.68	104.042	6409.08	3421.15	769.725	98.9648	-1.61	22.79	4.56	1
460	910	1	1	197	464	0	197	464	473	6527.62	2820.53	293.793	100.567	5889.61	2401.59	354.674	266.626	7427.99	5872.59	458.653	93.2241	6426.31	4265.55	5216.08	113.091	7610.07	1970.28	1161.49	91.3362	7404.26	1880.39	1978.78	95.5729	7370.67	2120.53	6039.55	108.425	9191.66	1971.12	4103.28	115.668	8649.53	2520.01	579.45	88.7907	-10.14	16.64	4.37	1
461	913	1	1	190	698	0	190	698	410	5625.71	3829.31	339.48	84.0927	5170.55	3562.37	1415.16	324.093	7157.17	9907.77	474.829	106.607	6052.55	5545.07	12260.1	100.939	7227.28	2600.69	2551.47	97.8293	6605.99	2372.04	4345.28	106.249	6450.98	2770.13	7101.16	108.08	7992.43	2456.76	4741.29	98.3488	8178.86	3393.43	691.534	100.207	5.63	18.4	4.5	1
462	914	1	1	187	834	0	187	834	206	6182.69	1963.6	235.854	92.9272	5690.33	2285.8	2081.06	325.189	7117.91	24672.1	508.879	97.8689	6346.74	10841	3006.85	100.786	6986.15	1457.07	1201.76	104.917	7082.39	1387.87	991.738	94.9951	7001.04	1528.49	6755.89	110.296	8480.78	1458.59	4346.5	97.2136	8239.96	1906.11	560.262	105.413	16.47	-11.1	3.68	1
463	916	1	1	191	790	0	191	790	188	4443.3	2527.34	271.457	83.8777	4119.77	2418.98	549.25	288.282	5509.07	2943.35	543.532	94.3404	4435.87	3560.16	2072.07	88.8564	5089.21	1591.3	1044.82	81.9628	4853.77	1595.1	603.293	99.9255	5125.03	1765.48	5157.87	110.601	5701.05	1644.57	3196.88	104.505	5713.51	2031.75	551.516	91.5053	-1.28	18.05	4.48	1
464	918	1	1	190	724	0	190	724	379	7604.68	2154.14	355.533	91.4881	7233.56	19187.6	1845.91	402.583	8725.54	14277.5	357.818	108.174	7701.6	7056.22	1468.49	92.7203	8783.25	1766.07	903.955	93.5805	8094.31	1755.22	515.821	92.8496	8980.36	2006.3	6905.91	107.433	10205.4	2105.1	24707.6	140.53	10032.1	2516.49	1897.97	92.8074	-8.81	-18.84	3.82	1
465	920	1	1	189	1007	0	189	1007	93	7464.37	2213.18	275.774	93.8387	7600.47	4307.55	1452.51	402.301	9410.49	16960.8	665.269	123.839	8351.16	6842.76	2574.22	104.011	9066.89	1617.83	799.516	77.4624	9463.33	1646.12	1348.04	85.957	9153.33	1778.86	7613.41	100.441	11348.1	1700.38	3722.11	88.7527	10916.9	2192.72	585.183	97.5591	2.55	-3.26	4.05	1
466	922	1	1	203	43	0	203	43	429	15859.3	2787.29	283.238	96.8298	12812.4	4870.51	3086.55	356.711	16539.5	24519.1	565.478	115.072	13460.8	8994.5	3197.95	99.8392	16904.8	2161.42	815.604	89.9953	17350.4	2109.07	2881.97	95.6783	16550.8	2404.41	8125.77	105.2	21315.3	2181.69	5081.04	103.396	20160.8	2986.45	629.406	88.7156	14.71	-5.25	3.91	1
467	924	1	1	202	169	0	202	169	413	7963.81	2696.75	261.3	101.867	6809.19	2348.92	2852.68	352.99	8521.81	23375.4	497.356	109.983	7083.87	9257.22	3350.93	93.7458	8893.1	2138.86	1375.62	102.702	9071.25	2016.59	2292.17	97.7433	8513.06	2241.9	6635.05	114.492	11565.4	2155.24	9702.12	105.918	10426.1	2903.57	721.087	100.005	3.75	-17.5	3.99	1
468	926	1	1	196	653	0	196	653	339	6325.4	3193.05	310.478	94.5811	5786.37	3108.73	657.729	437.82	7221.54	8730.88	1668.2	111.882	6188.04	6060.23	4358.28	106.454	7559.4	2109	1439.65	88.6106	7301.54	2053.97	1763.48	111.383	7260.62	2246.53	6653.27	102.469	8709.71	2112.37	4529.24	112.882	8289.26	2630.59	662.271	90.649	-8.99	8.03	4.47	1
469	928	1	1	196	670	0	196	670	312	7141.41	2763.56	270.471	93.2949	6359.12	2874.98	851.795	635.144	8246.06	9452.43	1412.47	122.849	6781.54	5465.93	6438.62	97.1506	8338.71	1930.08	1534.42	103.071	7918.85	1798.79	2264.44	106.282	7810.22	1988.94	6267.93	107.199	9505.16	1908.61	4207.31	102.881	8936.21	2458.45	631.68	102.766	-4.47	8.31	4.4	1
470	930	1	1	201	185	0	201	185	265	5835.54	3867.61	307.679	88.4453	5136.57	2732.6	2461.94	306.279	6793.14	20464.7	500.385	109.238	5370.53	6313.4	4633.61	91.4189	6925.48	2750.75	1365.01	99.2981	6663.42	2711.61	2393.28	104.543	6180	2928.02	6567.23	121.642	8110.78	2735.42	4215.74	105.43	8171.62	3575.02	554.389	96.4792	7	-6.65	4.11	1
471	933	1	1	197	741	0	197	741	471	8737.79	2077.35	245.52	96.7495	8093.73	2545.99	3315.11	358.892	10271.3	19054.5	736.83	105.894	8784.12	9874.42	2228.3	101.089	10071.7	1541.49	1053.55	94.3864	9791.32	1500.97	1998.84	92.8662	9987.06	1660.85	5627.26	95.552	11778.8	1526.97	4060.93	102.654	11602.9	1985.91	549.302	94.1359	1.94	-11.23	3.99	1
472	934	1	1	200	274	0	200	274	162	6147.83	3273.39	321.642	96.2346	5346.57	4508.1	1032.2	335.488	6509.98	12969	469.667	101.802	5756.28	6985.48	5174.98	95.0988	6576.9	2610.95	1269.94	94.6605	6781.36	2525.54	1931.41	95.3765	6305.33	2755.89	8027.91	114.043	8219.79	2628.91	7738.46	107.623	7474.48	3321.96	741.852	90.358	-13.51	-3.21	4.44	1
473	935	1	1	197	762	0	197	762	531	6823.63	2464.24	270.883	92.8776	6314.36	2161.01	883.07	319.938	7885.64	11515.2	466.633	98.8512	6972.88	7569.94	3446.55	94.5989	7724.04	1750.17	1334.57	100.925	7966.84	1666.55	1585.79	95.1299	7680.6	1807.86	5355.5	106.642	9639.29	1752.77	5669.23	105.026	9077.85	2246.34	659.266	89.1977	-9.02	-0.16	4.24	1
474	936	1	1	202	361	0	202	361	318	7725.41	3187.04	296.33	95.2642	7089.52	3058.55	2489.41	325.239	8752.79	23902.9	490.739	95.2044	7501.09	8122.5	4802.72	107.626	8837.02	2385.87	1149.77	95.0126	9072.21	2401.03	1819.59	100.572	8585.16	2583.57	6308	99.9686	10893.1	2538.28	7340.8	106.752	9731.87	3223.63	750.774	101.075	13.25	-13.05	4.02	1
475	938	1	1	202	405	0	202	405	612	6021.14	3055.1	284.765	102.252	5353.48	3170.25	227.515	316.123	7249.21	5084.53	444.025	111.619	6413.25	3430.13	2582.58	99.8284	7230.27	2283.84	667.686	90.4428	6896.8	2191.68	1399.22	101.208	6699.98	2414.26	7322.59	111.551	8410.13	2225	4001.81	109.142	8599.44	2998.44	616.041	91.4788	-5.34	14.61	4.37	1
476	940	1	1	197	867	0	197	867	307	7001.66	2886.79	278.391	100.433	6940.57	2845.22	1225.15	319.371	9303.39	13216.9	465.902	107.492	7793.96	8714.64	4018.95	103.365	9638.76	2043.99	853.147	91.4137	9399.98	1932.98	2098.85	97.0033	8470.89	2165.53	6015.67	112.609	11754.6	1991.29	3699.03	107.521	10914.1	2598.93	571.052	104.866	-6.86	-2.86	4.19	1
477	941	1	1	192	943	0	192	943	228	6137.33	5232.15	360.311	105.061	5935.82	4788.18	341.224	558.118	6766.75	7227.36	616.268	128.724	6684.22	5463.39	10019.8	109.241	6778.61	3425.12	2550.73	93.4649	7094.87	3237.1	3546.37	85.6667	6807.45	3692.43	7670.68	109.991	8973.79	3372.61	4897.32	119.083	8423.06	4383.07	715.421	108.895	-0.22	22.75	4.66	1
478	942	1	1	204	204	0	204	204	627	9592.14	4172.87	336.866	84.7655	8853.22	4793.95	2963.77	372.692	10754.6	20232.4	561.901	108.805	9332.24	9060.97	7633.5	102.486	11232.3	3024.6	1371.68	98.8628	11909.3	2921.81	1547.22	99.9266	10539	3195.96	6746.17	112.718	14598.3	3021.54	4509.24	104.014	13175.4	3965.95	632.864	95	10.53	-4.25	4.21	1
479	943	1	1	195	920	0	195	920	676	9154.83	2509.09	260.118	97.1642	8382.63	3987.44	3169.24	441.355	11514.7	29417.9	798.383	113.386	9606.66	16885.5	2950.84	109.71	11439.4	1928.78	1311.8	99.4142	10839.3	1784.09	2610.41	96.2219	11084.7	2001.99	7603.15	116.716	13225	1847.29	5783.53	108.281	12664.2	2444.99	687.754	92.5015	25.77	-4.37	3.82	1
480	945	1	1	204	222	0	204	222	133	4177	1946.52	236.06	96.6165	3355.82	2673.98	1367.81	246.865	4088.47	9195.97	349.256	84.4361	3846.83	4796.38	2176.72	85.2256	4090.62	1434.2	1691.09	110.684	4554.76	1365.34	2035.62	97.8496	4016.23	1601.08	5673.89	113.361	5893.04	1454.91	3803.78	118.925	5728.29	1951.68	480.895	102.639	-9.49	6.92	4.4	1
481	947	1	1	175	711	0	175	711	400	8803.06	1927.31	225.8	97.8275	8420.41	3896.52	2576.96	365.297	10446.3	18205.7	539.523	107.652	9414.93	7861.74	2351.24	105.805	10416.7	1454.45	919.335	86.0925	10398.1	1369.96	2022.06	96.8125	10143.5	1566.27	6409.52	108.673	12424.7	1457.36	3829.49	100.247	12227.6	1955.63	536.455	94.5775	1.32	-8.13	3.99	1
482	949	1	1	206	297	0	206	297	297	8447.31	2102.97	237.744	102.101	8005.5	2785.85	2683.06	306.377	9176.98	20809.9	564.737	101.525	8514.44	9579.19	2022.76	104.387	9479.15	1713.05	1131.07	82.6094	10307.6	1585.72	1145.23	81.5219	9310.29	1755.64	5211.68	103.987	12812.4	1632.73	4437.99	96.9327	11509	2166.67	521.885	98.0067	8.1	-12.92	3.91	1
483	956	1	1	203	434	0	203	434	523	5888.37	3456.26	323.369	91.4455	5450.87	3322.97	1058.43	326.444	7302.83	7667.66	484.444	106.52	6345.34	6592.14	9305.33	114.178	7280.38	2683.94	2294.56	93.6099	6827.32	2474.54	2865.92	99.1759	7647.97	2904.35	7652.81	116.273	8349.2	2550.13	4599.37	102.281	8591.04	3390.16	673.39	93.1969	-1.5	22.32	4.55	1
484	957	1	1	197	989	0	197	989	299	6630.57	2088.82	245.247	99.602	6638.59	2571.49	2259.92	367.863	8227.22	6010.64	687.555	106.639	7307.46	6654.14	2644.81	99.4314	8172.8	1518.35	2869.46	85.9699	8397.74	1435.04	1098.83	95.5786	7613.02	1600.66	6638.21	127.589	10626.2	1463.09	5410.19	97.0033	9926.48	1934.92	628.635	106.134	-16.74	8.03	4.29	1
485	958	1	1	175	796	0	175	796	607	7903.31	2108.23	244.084	85.3361	7085.52	2489.26	2305.45	341.593	8950.55	8932.9	557.273	102.203	7510.92	6792.52	3423.74	100.361	9691.58	1567.15	1977.05	103.023	9439.65	1470.06	1840.18	101.359	8748.48	1627.82	7247.9	108.786	11310.7	1543.88	4401.64	103.6	9707.06	1998.39	577.433	99.5239	-12.09	3.81	4.24	1
486	959	1	1	204	318	0	204	318	444	6426.39	2539.89	248.775	89.0203	5922.45	3875.42	3921.98	434.412	7367.65	27181.4	592.423	109.507	6280.68	9502.3	2245.89	96.1036	7530.59	1950.13	2276.38	90.5721	7367.64	1910.2	1576.08	96.0338	7433.7	2126.78	7796.68	106.266	8899.93	2017	5003.42	105.788	8492.02	2546.27	559.05	98.8874	20.18	-10.31	3.77	1
487	960	1	1	201	552	0	201	552	529	7558.3	2128.17	252.076	93.104	7398.47	2227.19	2294.07	360.652	9152.29	16956	540.348	111.822	8286.73	6734.31	3003.3	100.945	9088.25	1637.32	1918.55	100.176	9306.29	1520.59	2387.08	97.69	8657.99	1753.67	6681.8	104.412	11595.4	1611.98	4131.75	116.991	11001.2	2111.26	559.749	92.7921	-0.51	-6.51	4.08	1
488	961	1	1	193	619	0	193	619	372	7056.23	2042.38	291.129	101.618	6657.05	14675.3	2166.49	476.707	8127.64	16228.5	415.032	99.7231	7154.46	6440.67	1555.89	94.121	8102.66	1677.6	1382.57	95.0107	8028.03	1634.2	721.677	94.3737	8071.59	2030.37	24390	151.005	9650.87	1946.49	20429.4	136.591	9396.7	2395.23	1807.65	94.4704	-14.71	-14.19	3.78	1
489	962	1	1	202	799	0	202	799	209	5193.12	2082.32	253.694	112.134	4935.07	2416.39	505.923	316.282	5812.14	9886.51	972.014	104.732	5143.9	4160.18	2768.86	96.0718	5936.54	1495.46	1254.37	95.7321	6028.67	1472.28	1087.23	98.4833	5450.07	1576.87	7461.54	102.459	7685.7	1491.45	4524.87	103.474	7169.2	2011.07	581.933	92.6603	-7.96	6.33	4.28	1
490	963	1	1	211	30	0	211	30	486	13141.2	2743.87	280.385	91.1543	11160.3	4708.46	2035.95	308.49	13752.9	19142.4	506.247	93.3416	11851.8	7878.5	2769.79	97.8909	13739.5	2137.27	713.313	93.9979	14255.3	2050.81	2139.24	92.5885	14009.7	2243.36	8566.77	110.7	17062.9	2114.63	4621.33	100.475	15686.9	2823.69	564.138	94.3189	1.78	-8.4	4	1
491	964	1	1	206	490	0	206	490	249	4603.02	2220.28	256.735	91.0643	4054.46	2143.46	1489.85	398.052	5588.28	10013.8	489.249	106.402	4624.9	6299.38	2830.85	104.108	5452.64	1679.4	2467.44	100.57	5291.45	1698.38	1780.05	101.237	5384.62	1924.51	8950.56	123.683	6487.5	1800.26	5356.67	121.558	6467.87	2415.66	665.663	96.4096	-9.94	3.44	4.39	1
492	965	1	1	206	517	0	206	517	578	9432.05	2191.68	244.631	93.8356	8513.72	5803.63	3829.59	434.971	11193.6	31817.6	527.964	107.254	10206.5	12147	1738.82	92.2007	11471.1	1718.4	989.574	92.872	11182.5	1610.39	1556.03	95.9308	11286.8	1910.94	6139.57	104.507	14042.9	1647.3	4291.48	96.9775	13637	2266.04	542.988	94.9689	21.72	0.16	3.7	1
493	966	1	1	205	463	0	205	463	102	12027.7	2650.41	285.137	71.1471	11412.9	3082	3155.15	314.912	13863.7	4252.93	611.431	91.4902	11929.1	5113.46	5708.69	103.706	13989.5	1999.76	3686.22	102.029	14703.8	1971.53	1864.34	97.4314	12762	2259.68	7878.08	122.549	17834.3	2054.51	5521.21	139.098	16425	2755.46	693.088	79.4216	-14.48	13.38	4.05	1
494	967	1	1	206	591	0	206	591	158	4352.54	3382.45	276.013	94.7025	4016.87	2938.52	715.627	349.987	4321.09	2656.13	559.487	137.589	4446.66	6151.09	11295	130.076	4579.25	2355.77	3142.46	104.418	5089.61	1996.81	3127.32	85.3924	4322.05	2361.46	6765.5	106.962	6613.39	2112.72	4188.75	95.8924	6047.21	2766.18	641.468	82.7785	-3.86	25.04	4.48	1
495	980	1	1	209	237	0	209	237	322	2875.23	3278.33	305.003	103.326	2740.83	8887.94	1481.66	603.447	3741.32	4757.2	621.419	111.957	2911.68	7780.52	3733.79	113.953	3636.58	2533.91	3132.4	93.9193	3664.05	2351.35	1124.98	88.0807	3539.84	2671.67	7706.6	116.543	3949.62	2443.89	7555.7	112.264	3771.07	3356.16	694.174	87.705	-19	3.44	4.5	1
496	981	1	1	193	824	0	193	824	113	4086.86	3054.17	277.416	105.044	3841.22	5730.04	1832.17	401.549	5004.15	28052.5	444.531	101.257	4511.44	10664.7	7682.38	102.938	5003.37	2049.34	1467.58	77.9911	4961.26	2229.67	1644.83	94.531	5363.92	2325.21	7342.05	115.566	5968.44	2539.02	4688.22	106.15	5924.34	3112.49	614.035	92.0443	19.68	-3.02	3.59	1
497	982	1	1	210	260	0	210	260	299	7146.54	2572.26	261.047	97.5418	6388.75	2626.4	627.365	335.662	8031.98	9300.3	613.649	97.8863	6782.82	4126.17	3788.4	101.886	8330.34	2034.64	1117.13	93.0836	8655.58	1887.27	986.241	94.6856	8135.34	2141.11	6894.38	108.615	10539.5	1958.87	4158.22	102.906	9275.02	2607.59	567.331	100.662	-7.68	7.11	4.25	1
498	983	1	1	207	577	0	207	577	558	8447.54	2659.2	267.303	92.5054	7718.9	8023.49	2867.91	391.007	9789.89	15078.1	513.891	111.206	8438.15	9459.22	4719.3	98.7742	9791.57	1893.5	2193.7	94.448	9193.13	1792.85	2927.72	102.717	9999.11	1982.89	6969.14	99.3118	11229.8	1941.02	5199.39	107.478	11132.5	2460.99	603.047	101.864	6.04	3.23	4.3	1
499	984	1	1	204	638	0	204	638	431	9498.63	1995	302.949	99.3527	8297.63	6719.85	2172.39	420.805	11169.4	26528.9	502.742	115.195	9531.34	10186.9	1879.35	98.8422	11374.8	1745.26	586.933	101.459	10517.5	1629.6	889.896	100.271	11315.2	1960.99	11990	113.413	12620.2	1967.77	18848.6	128.954	12293.1	2388.99	1452.2	105.677	-1.78	-20.86	3.88	1
500	985	1	1	213	149	0	213	149	459	8448.53	5871.63	440.725	95.4139	8033.01	11153.3	3198.1	524.314	10120.6	15772.4	601.715	119.209	8401	7370.68	7611.52	110.205	10138.5	4144.51	2731.72	104.584	10018.5	3989	1773.1	91.5338	9989.68	4185.56	18750.9	124.532	12429.7	4232.28	7874.91	117.495	11134	5315.69	884.71	95.6536	-2.89	-15.67	4.45	1
501	986	1	1	209	394	0	209	394	283	4862.44	4050.4	325.431	102.958	4427.27	4337.27	202.29	286.406	5380.89	4581.69	409.664	113.131	4833.73	3700.17	4647.1	93.5583	5357.68	3055.49	1126.08	88.1201	5594.07	2896.06	1835.82	101.208	5550.87	3264.89	6607.83	119.166	6372.56	2957.97	3876.79	97.3216	6243.44	4044.17	689.767	110.972	-9.44	17.31	4.7	1
502	987	1	1	203	857	0	203	857	623	9150.82	2477.61	272.326	89.2729	8807.09	3935.6	2519.5	353.769	11497.1	20211.6	631.021	103.355	9759.17	6976.63	3711.32	100.075	11370.2	1820.67	1172.79	99.114	11323.5	1714.96	2142.5	96.2857	10798	1907.35	8665.71	113.037	13560.4	1749.61	3929.24	113.501	12934.3	2373.32	596.284	91.4944	7.68	-7.33	4.02	1
503	988	1	1	206	825	0	206	825	188	4480.19	2227.9	263.452	82.0585	3860.35	3875.95	1332.24	409.505	4750.5	16383.5	424.176	100.415	4201.64	5899.18	3248.58	88.5319	4686.79	1673.39	1126.91	81.766	4521.23	1569.35	2265.1	81.4734	4784.34	1704.39	6596.86	114.441	5206.15	1609.59	3784.44	94.8404	5316.72	2053.5	521.08	86.0798	0.67	-2.79	4.02	1
504	989	1	1	209	507	0	209	507	196	9150	1309.88	229.342	103.827	8467.62	18948.1	966.821	911.01	10198.6	11477	316.551	113.985	9260.17	3585.22	1920.7	104.842	9897.77	1097.06	343.143	103.158	10280.9	1034.96	729.02	92.1225	10033.5	1191.66	7218.03	103.214	12225.4	1164.29	6244.07	111.49	11822.2	1470.13	605.73	87.0969	10.58	8.95	3.89	1
505	990	1	1	214	268	0	214	268	296	5410.26	3187.67	303.115	96.0541	5456.95	2799.71	2121.89	302.747	5848.84	23436.9	472.885	108.723	5387.25	6264.56	2954.64	103.51	5875.02	2450.16	922.02	100.767	6167.19	2271.08	1703.41	92.3818	5971.08	2329.02	5468.78	115.068	7850.96	2310.92	3606.85	95.3311	7385.74	2983.12	514.179	91.8513	13.89	-16.89	3.79	1
506	991	1	1	206	962	0	206	962	516	8761.51	2221.19	248.921	92.6453	8340.68	2464.91	2824.49	327.343	10785.8	20808.3	562.322	98.2733	9071.82	8123.36	2290.72	94.624	10599.8	1536.78	1726.25	93.3295	10523.9	1486.54	1740.2	98.7229	10332.1	1665.11	5446.86	98.2946	12393.8	1627.47	3649.03	103.808	11836.2	2117.94	551.008	94.8198	5.38	-10.97	3.93	1
507	1004	1	1	204	789	0	204	789	238	4824.82	1848.14	220.029	99.6849	4535.85	2055.68	464.689	413.025	5920	7494.93	655.828	115.92	5035.4	2978.31	1559.42	102.265	5436.1	1344.79	821.697	108.651	5652.71	1255.13	459.55	95.2941	5159.48	1402.02	6598.08	101.454	6721.35	1333.83	3874.84	106.113	6620.68	1711.5	580.66	94.0378	-5.13	11.26	4.25	1
508	1005	1	1	217	73	0	217	73	584	10367	2956.46	285.923	88.0616	8871.41	3124.48	2174.42	338.882	11532.3	19792.5	634.757	93.988	9908.12	10193.1	3243.71	98.4503	12372.6	2275.13	789.401	93.1507	11370.1	2145.44	1014.21	96.3253	12297.8	2458.8	6889.66	108.277	13943.3	2279	4191.38	106.896	12925.7	3014.16	557.173	90.2243	3.62	-12.39	4.03	1
509	1006	1	1	214	324	0	214	324	154	7436.97	2303.68	239.734	97.9675	6875.06	3721.58	3341.68	485.455	7577.77	27771.9	599.117	114.799	7409.41	12932.8	1872.76	91.9545	8467.25	1920.97	3047.16	110.494	8606.82	1817.81	697.266	89.9221	8317.03	2047.29	9495.27	110.721	11144	1829.44	4456.37	108.169	9518.42	2431.78	561.701	105.338	22.17	-5.35	3.76	1
510	1007	1	1	217	99	0	217	99	449	6354.63	5027.33	375.608	94.7171	5392.17	4490.85	1757.45	342.018	7202.68	5422.45	507.292	104.149	6000.34	7445.58	8913.01	104.488	7362.74	3567.63	1961.16	97.6971	6985.09	3359.25	1955.58	94.5813	7072.92	3907.28	7082.19	105.686	8400.26	3374.04	3861.82	104.058	8189.71	4516.9	638.281	100.871	-1.89	21.37	4.66	1
511	1008	1	1	216	250	0	216	250	648	5722.15	4038.24	327.338	92.3426	5322.89	5547.74	536.102	352.035	6598.42	6650.35	736.548	109.613	5730	4744.61	8099.69	116.431	6542.43	2959.93	1519.76	105.116	6704.59	2810.17	1683.93	98.4614	6540.21	3115.35	7751.18	110.174	8031.03	2899.07	5410.1	103.823	7532.82	3838.73	693.522	87.0988	-3.61	21.14	4.61	1
512	1009	1	1	213	457	0	213	457	477	8798.25	2690.45	277.438	102.375	8332.74	3008.67	2316.75	373.79	10640.7	5681.08	608.66	106.065	8930.44	4569.9	5992.58	108.545	10462.7	2058.47	2677.97	99.2704	10745.4	1916.93	2121.51	102.597	9814.78	2256.99	6884.12	111.285	13036.6	1974.48	4692.53	107.216	12474.5	2709.19	665.317	97.717	-13.79	13.2	4.25	1
513	1010	1	1	211	644	0	211	644	219	6316	2101.84	270.781	85.9543	5993.94	3880.88	1014.21	346.479	7011.07	11209.5	1031.1	102.192	6497.79	5616.05	1952.81	103.228	7106.45	1526.32	791.096	92.7808	7609.18	1449.91	798.534	89.6667	7100.55	1541.99	5031.99	109.151	9775.39	1452.1	6508.02	95.9772	8890.72	1927.48	716.434	102.228	-8.18	2.78	4.2	1
514	1011	1	1	213	542	0	213	542	229	4300.28	2184.98	246.616	93.5066	4074.97	2672.98	982.852	379.991	5099.98	14278.6	577.838	105.419	4253.88	4436.36	2302.59	105.402	4992.65	1558.33	1088.97	90.5895	5156.02	1600.38	1733.83	84.3013	4725.28	1802.08	7589.42	111.576	5692.98	1738.68	4378.52	113.974	5664.88	2212.12	624.83	99.2445	-3.26	0.19	4.11	1
515	1012	1	1	205	1004	0	205	1004	205	5716.07	3288.59	305.805	96.2244	5515.91	3423.77	426.298	355.273	7856.12	7078.08	524.707	99.5073	6328.16	3690.22	5387.57	94.2732	7449.62	2316.48	1553.78	104.449	7299.49	2075.6	2385	85.2829	6923.5	2389.53	7759.08	94.8195	8293.27	2183.8	4480.47	101.254	8809.77	2932.45	654.732	98.4341	-9.95	12.89	4.46	1
516	1013	1	1	211	748	0	211	748	95	6668.21	2348.46	269.768	93.0526	6379.68	3050.41	1250.13	493.6	7732.18	6349.82	452.705	102.221	6760.95	7831.54	2223.89	117.432	7761.57	1728.05	2161.92	100.032	7589.11	1607.32	1006.41	121.537	7319.55	1894.59	5436.06	113.789	9750.78	1787.2	8575.44	128.674	9382.74	2253.51	794.947	117.442	-17.76	1.5	4.32	1
517	1014	1	1	209	832	0	209	832	215	4785.06	2774.09	281.484	91.2279	4618.9	2712.36	246.693	304.953	5861.74	4156.37	928.442	101.712	5365.99	3534.48	6535.43	90.4605	5541.21	1916.88	1639.77	79.4326	5775.05	1807.75	3170.81	100.274	5380.12	1997.33	6027.29	100.181	6994.78	1798.72	3610.59	89.2	6595.94	2381.07	578.423	88.5767	-10.46	21.29	4.55	1
518	1015	1	1	220	361	0	220	361	336	10266.6	3041.91	293.485	106.128	9482.8	5643.9	5307.59	387.423	11721.2	27931.6	694.979	105.64	10015.7	11514.7	4019.93	99.1518	12166.3	2310.55	981.598	88.1339	12439.8	2298.38	2412.31	90.2321	11546.6	2513.04	7515.49	126.06	14947.7	2347.28	5709.03	109.94	13419.8	3075.53	670.958	99.8661	21.03	-4.7	3.99	1
519	1028	1	1	212	674	0	212	674	748	7436	2188.26	250.071	93.7981	6956.32	3819.63	2498.27	391.083	8646.94	21700.5	713.614	107.616	7580.78	8865.01	1866.15	96.1043	8560.08	1592.58	793.604	100.587	8712.15	1584.82	1320.42	92.4693	8404.23	1754.46	8318.39	107.354	10509.5	1656.55	5258.7	99.6123	9641.9	2143.36	641.182	91.5535	8.2	-15.7	3.93	1
520	1029	1	1	213	705	0	213	705	180	5176.56	1968.78	269.433	109.444	5132.41	2276.14	2146.18	333.528	6904.69	10997.1	411.061	101.522	5562.14	5986.13	1130.18	105.589	6890.32	1608.39	1585.49	85.3278	6854.25	1552.15	408.922	85.7778	6419.36	1772.63	7490.77	105.272	7945.78	1771.13	16968.9	108.806	7357.44	2142.09	1188.32	108.017	-15.19	-4.96	3.99	1
521	1030	1	1	217	408	0	217	408	500	8521.23	4040.29	341.478	89.486	8349.3	4221.54	1031.65	382.938	10129	12952	728.932	111.914	8430.65	7941.71	7973.17	109.802	10185.4	2936.46	2247.71	93.288	9769.43	2772.99	3796.89	104.466	9786.16	3142.75	8413.85	112.574	11881.2	2907.15	4909.46	104.114	11568.1	3981.07	704.234	85.016	1.65	5.68	4.44	1
522	1031	1	1	215	369	0	215	369	340	8117.06	2647.16	257.194	104.635	7235.1	2995.6	4046.94	333.285	9059.44	27341.4	536.509	104.606	7544.79	9985.99	2236.59	103.556	9714.87	2080.54	915.032	95.8382	9702.9	1941.26	1777.2	100.609	9515.12	2182.29	6470.48	107.609	11940.4	2001.77	4653.36	110.115	11405.4	2620.77	532.018	86.2588	19.95	-10.32	3.8	1
523	1032	1	1	209	973	0	209	973	429	7612.29	2161.24	254.163	96.2821	7587.14	2594.27	2595.68	315.403	9243.52	13780.2	493.576	98.9744	8188.17	7767.14	2342.26	91.3473	9105.18	1626.18	1957.16	94.7832	9516.8	1489.89	1181.12	94.69	8687.72	1673.76	5427.16	104.429	11721.6	1561.34	3958.05	109.706	10588.7	2115.36	531.907	88.2821	-5.78	-3.36	4.11	1
524	1033	1	1	211	950	0	211	950	166	3484.99	1512.24	203.825	111.187	3434.55	1998.3	1414.15	183.566	3868.56	14254.5	350.03	94.2831	3605.6	7117.49	866.09	88.5843	3432.98	1024.69	909.886	88.6506	3787.18	1015.9	450.536	74.4036	3733.37	1091.21	2718.87	95.994	4267.95	1034.67	2544.17	102.886	4060.58	1363.14	345.687	97.4217	-3.42	-1.98	3.69	1
525	1034	1	1	221	588	0	221	588	267	4454.57	3813.77	313.494	104.809	4235.18	3466.46	406.517	289.903	5036.82	4943.24	1049.82	102.112	4545.23	4738.49	19304.5	121.554	5057.48	2571.43	2635.91	105.985	5566.19	2402.32	6006.88	93.9363	4702.63	2648.43	6491.78	109.854	6969.15	2403.71	4553.14	103.386	6196.68	3202.34	728.738	89.5506	6.92	24.4	4.13	1
526	1035	1	1	224	315	0	224	315	309	10176.9	2560.74	262.1	92.8026	9333.19	3555.54	3528.24	459.858	11354	18280.4	672.485	107.845	10300.9	9552.14	2060.02	90.6828	11488	1965.89	2271	93.7087	11792.5	1879.41	1228.65	89.6149	11737	2133.77	9167.01	108.382	14144.7	2044.81	5711.65	108.919	12776.6	2688.12	658.595	93.8738	-0.47	-11.92	4.11	1
527	1036	1	1	213	890	0	213	890	102	5572.21	2049.6	233.157	108.392	5417.72	2310.38	1084.48	282.412	6432.62	13720.8	380.01	110.961	5951.95	7580.36	2693.15	96.5392	6749.22	1428.9	708.176	94.3137	6335.64	1386.71	1694.55	80	6469.44	1589.82	4129.77	113.686	7903.94	1390.28	2968.37	98.6569	7461.27	1803.12	449.637	92.5392	-5.21	-2.35	4.08	1
528	1037	1	1	225	77	0	225	77	191	10403.4	3069.52	279.932	100.304	8803.74	3091.3	1736.73	367.503	10819.7	15031.9	723.298	110.204	10234.5	9716.11	3322.51	99.9843	11385.8	2287.68	1282.78	93.2147	11328	2081.03	880.969	90.6492	11228	2399.33	5368.75	107.424	14681.5	2116.6	4460.07	106.508	13974.3	2863.52	621.717	106.157	-6.22	-5.56	4.09	1
529	1038	1	1	193	895	0	193	895	757	8720.03	3981.35	322.115	93.1413	7901.94	4550.28	2415.16	410.373	10620.5	29320	995.626	108.631	9029.79	15007.3	6777.86	109.598	11104.6	2686.55	1451.49	94.8838	9178.96	2639.87	2704.24	98.6235	10895.2	2867.2	7298.01	112.757	11213	2680.32	4606.41	102.793	11614.9	3600.88	664.915	97.502	24.86	-4.03	3.95	1
530	1039	1	1	216	735	0	216	735	413	5302.57	2300.97	251.511	94.5545	5247.97	2487.44	687.266	350.315	6299.33	5028.43	779.404	112.671	5516.82	3645.37	2900.55	106.136	6311.94	1687.53	1429.71	103.433	6305.16	1544.97	719.453	96.7918	6224.7	1802.26	7147.51	105.966	7625.44	1659.94	5423.47	108.656	7314.73	2165.54	688.772	93.7869	-5.93	14.32	4.39	1
531	1052	1	1	222	510	0	222	510	142	8270.18	1515.14	210.465	90.1901	7677.92	5018.37	2312.77	493.162	9990.07	14672.8	716.796	118.056	8707.3	5780.73	2051.87	102.606	10128.6	1248.86	1843.45	96.1972	9710.69	1169.35	1168.73	103.852	9776.2	1322.47	5769.83	101.838	12039.8	1243.15	3965.85	95.5141	11237.6	1648.24	466.768	102.408	-0.76	-0.14	4.04	1
532	1053	1	1	215	607	0	215	607	492	7088.72	3189.82	299.356	93.0346	6723.3	2935.97	928.707	359.858	8685.17	13439.4	820.049	113.778	7451.76	3676.6	7134.46	108.191	8655.99	2103.21	1038.21	102.321	8585.02	2005.95	2331.11	89.7439	8677.21	2275.54	11010.1	114.829	10373.4	2190.71	6317.67	104.567	9902.92	2819.12	888.427	95.4776	0.22	6.1	4.27	1
533	1054	1	1	214	920	0	214	920	185	2296.5	4004.08	332.265	93.8324	2424.58	3395.59	772.951	265.368	2736.89	7919.95	305.162	126.892	2229.92	5473.45	3733.52	92.5892	2553.22	2374.25	882.281	101.362	2557.59	2338.68	1037.62	99.2216	2506.92	2565.76	5046.32	98.8865	3033.72	2419.63	3124.06	111.865	2869.27	3126.19	454.005	87.3027	-5.3	7.47	4.51	1
534	1055	1	1	218	688	0	218	688	168	7031.38	1302.87	205.762	87.8988	6772.34	4680.78	1929.01	534.494	7990.02	23540.1	443.333	91.625	7687.19	8396.36	1412.8	97.8512	7908.52	1140.18	374.155	79.006	8201.63	1038.77	989.512	94.744	8314.32	1167.99	4721.5	107.155	10159.5	1106.69	5809.58	119.786	9982.98	1396.93	592.667	95.4048	13.44	-14.41	3.71	1
535	1056	1	1	227	167	0	227	167	359	9521.83	2921.45	270.997	88.468	8386.67	3901.69	2756.87	564.409	10407	17954.2	512.903	114.276	8918.92	7115.1	2952.64	103.908	10737.7	2271.7	2028.82	99.7103	10592.3	2167.54	1747.52	91.3677	10408.4	2474.25	13906.4	127.284	12622.7	2324.96	6264.91	108.911	11180	3012.52	758.084	94.9471	-2	-14.41	4.17	1
536	1057	1	1	223	496	0	223	496	863	9436.39	2282.44	255.356	96.7265	8789.28	4268.54	3614.31	432.482	11550.9	18987.5	610.413	110.012	9778.03	10040.4	3729.89	101.433	11484.4	1795.97	2414.74	97.6454	11394	1657.68	1686.19	97.3673	11715.9	1940.99	6583.84	101.972	13904.8	1796.91	4538.98	103.648	13063.7	2360.18	580.71	96.5504	1.16	-11.89	4.09	1
537	1058	1	1	221	876	0	221	876	591	7278.98	3011.25	285.817	90.0423	6881.27	3013.66	2098.93	336.904	9059.12	27681.5	505.161	113.154	7775.43	10935.1	5233.19	104.915	8564.64	2137.5	1008.05	90.7986	8879.36	2036.52	2862.47	100.653	8448.52	2273.35	6768.28	115.161	10466.2	2118.33	4825.77	105.003	10063.6	2757.5	619.868	102.418	19.83	-5.6	3.83	1
538	1059	1	1	226	207	0	226	207	326	5058.56	3730.79	314.325	92.6534	4345.87	3521.64	801.752	608.841	5672.53	13299.1	761.822	112.883	4509.82	4415.39	1775.36	102.224	5897.06	2724.88	927.19	83.9356	5419.77	2616.96	1294.15	90.4233	5566.82	2872.43	5827.97	106.396	6774.58	2704.44	4547.94	114.794	6418.76	3569.94	575.061	91.362	-3.42	1.27	4.36	1
539	1060	1	1	230	39	0	230	39	524	7619.4	3420.78	294.723	94.2424	6546.57	4234.01	2679.21	347.975	8223.3	11106	456.906	105.863	7202.1	8115.8	2990.56	94.2767	8326.43	2617.24	2339.72	90.0706	8643.88	2477.15	1233.55	91.2576	7824.98	2802.88	7793.36	107.296	10554.2	2602.32	10124	124.011	9801.64	3457.97	799.677	97.2176	-13.46	-3.64	4.43	1
540	1061	1	1	219	748	0	219	748	242	6208.67	2389.65	263.351	82.4835	5910.99	2742.2	1447.31	275.244	7044	3464.09	545.041	96.9876	6583.79	6062.75	2628.03	87.3967	6813.17	1719.38	2323.45	88.3223	6966.28	1659.41	1895.73	92.6116	6934.15	1817.1	5376.9	103.88	8611.34	1761.95	8794.58	116.537	8109.97	2339.63	857.769	107.298	-17.95	0.38	4.39	1
541	1062	1	1	229	177	0	229	177	340	10245.3	3425.13	283.488	92.0824	8850.51	4081.97	2487.48	377.371	12048.5	26004.5	873.032	103.691	9555.24	8095.65	3066.04	103.3	12159.9	2619.18	1146.56	93.9971	11892.5	2477.11	1553.97	102.012	12722.2	2695.39	6862.43	108.997	14616.3	2559.91	4569.7	101.318	14452.2	3471.9	603.362	89.5882	18.19	-13.5	3.94	1
542	1063	1	1	235	102	0	235	102	387	7969.51	5468.88	410.434	94.6124	6866.15	5479.29	678.16	369.589	8529.46	12922	635.351	117.049	7301.82	6052.25	9529.62	108.364	8895.22	3824.79	1849.4	98.3902	8804.8	3674.56	1528.46	99.1473	8580.07	4217.95	8250.01	115.028	10932.9	3874.42	4546.33	102.677	10158.6	4887.28	732.47	85.292	6.44	15.76	4.51	1
543	1076	1	1	224	709	0	224	709	615	6727.68	1746.63	319.285	94.6959	6480.35	1881.47	1327.61	318.699	8339.68	13105.8	275.95	110.563	7579.57	5500.52	1241.53	92.6472	8198.56	1470.48	484.065	91.0049	8367.71	1420.27	453.772	89.0309	7666.11	1610.02	5573.51	103.459	10189.5	1713.38	22619.2	132.928	9843.87	2070.67	1870.29	93.6439	-6.44	-21.45	3.74	1
544	1077	1	1	228	441	0	228	441	595	5545.84	3006.74	310.783	95.0924	5020.53	3368.21	1580.63	410.025	6672.75	9395.86	687.049	101.079	5550.04	6936.4	6184.83	105.708	6592.37	2132.87	2238.72	91.7294	6547.6	2111.45	2000.28	100.528	6092.54	2340.21	7931.24	110.487	7740.16	2195.96	4933.97	108.035	7398.7	2852.59	617.708	96.7008	-11.23	9.71	4.53	1
545	1078	1	1	223	774	0	223	774	347	5704.79	2416.88	244.963	93.1383	5145	2578.48	2605.16	378.683	7425.09	7488.37	758.043	101.911	5252.57	5920.88	2561.51	87.6282	7484.47	1652.57	2857.27	96.9856	7005.9	1615.1	1249.56	97.4841	6452.88	1775.02	6645.94	104.709	8523.65	1697.09	4306.12	101.285	7449.86	2237.03	556.911	93.5562	-13.69	7.26	4.44	1
546	1079	1	1	229	342	0	229	342	549	9518.38	1917.42	247.785	95.122	8689.83	10620.3	2839.31	685.461	11293.8	20159	512.087	115.971	9407.75	5775.12	2704.68	101.648	11457.1	1600.27	776.322	102.158	11311.2	1539.02	854.138	96.8816	11231.1	1774.6	10306.9	115.829	13528.4	1718.14	7981.02	115.042	12863.6	2238.99	753.173	85.4536	12.04	1.23	4.04	1
547	1080	1	1	222	1007	0	222	1007	406	3847.21	3482.71	330.401	83.3571	3716.53	3380.57	1751.58	330.133	4732.93	12219.7	486.539	100.293	3955.2	4654.95	7458.72	113.736	4592.23	2287.2	1382.46	93.1281	4429.81	2247.59	2512.28	91.5148	4641.77	2434.16	6474.31	109.951	5144.24	2264.71	3756.7	102.81	5193.75	2992.67	572.682	93.234	-0.68	6.27	4.43	1
548	1081	1	1	231	282	0	231	282	460	8314.33	2878.62	292.157	96.5696	7736.26	5231.49	1630.1	332.265	8832.57	17988.6	660	106.641	7721.87	5229.75	2362.66	103.039	8907.66	2161.45	988.591	85.7174	8884.23	2086.54	1267.3	99.2913	9702.41	2324.05	8444.88	113.185	10850.3	2168.52	5393	101.739	10709.2	2955.98	622.17	89.6783	2.92	-3.98	4.12	1
549	1082	1	1	236	72	0	236	72	161	8885.37	4855.24	347.081	104.441	7518.9	4729.64	183.95	227.366	10904.6	5491.55	629.317	110.168	8952.63	4569.71	1595.41	111.447	10572.1	3483.23	422.497	84.4286	9706.42	3258.71	384.584	96.8758	10901.7	3661.94	5469.18	104.82	10640	3347.71	3560.32	113.534	11513.1	4547.3	629.671	75.7205	0.35	12.91	4.24	1
550	1083	1	1	229	542	0	229	542	260	7750.74	1852.81	227.277	95.3538	6939.49	7852.12	1249.47	309.069	8655.1	12054.6	391.358	111.719	7244.46	3455.09	1602.39	96.9577	8832.83	1414.26	494.096	93.0423	8419.88	1411.94	2155.82	89.3077	8746.63	1515.39	4810.78	102.865	10033.3	1482.61	3796.35	95.2308	9511.99	1832.8	526.238	99.6808	3.69	7.14	4.1	1
551	1084	1	1	232	569	0	232	569	771	8080.72	2457.11	270.147	94.8846	7562.21	2639.39	3189.35	394.934	9428.49	30787	634.031	105.764	8319.86	10651.1	2330.29	108.451	9374.6	1785.22	1256.06	96.5707	8833.91	1684.29	1902.22	91.3787	9547.94	1919.84	7252.65	107.695	10815	1774.27	4031.7	101.51	11099.4	2326.95	564.571	97.8859	23.22	-2.65	3.65	1
552	1085	1	1	231	453	0	231	453	299	7322.57	1759.69	236.431	93.3712	6630.76	2232.28	2095.79	351.86	7963.22	20518.7	558.08	106.518	6977.23	7277.28	1628.61	104.114	8234.83	1364.6	514.08	99.2375	8219.83	1322.79	1440.47	100.181	7759.9	1600.17	13889.6	125.987	10497.5	1451.23	6596.42	108.94	9602.62	1827.37	829.268	84.5652	3.04	-20.8	3.85	1
553	1086	1	1	239	226	0	239	226	871	7484.94	3075.52	291.667	96.2342	6940.23	11361.9	2878.45	441.268	8772.23	23733.6	692.961	110.426	7318.33	8353	3677.49	100.737	8368.89	2464.3	1557.05	94.7612	8774.26	2298.87	1838.74	101.762	8782.25	2624.07	8339.44	121.532	10563.3	2433.5	7393.62	109.659	10700.1	3244.21	713.17	96.3215	15.5	2.31	4.09	1
554	1087	1	1	238	197	0	238	197	722	9407.03	3040.02	283.591	88.4294	8542.3	3241.44	3016.13	402.143	11020.7	23202.7	695.197	105.968	9139.64	7472.44	3332.38	96.4585	11013.6	2338.22	1171.91	96.2604	11226.6	2186.03	2858.17	88.5886	10902.6	2455.22	7677.97	113.907	13648.3	2326.65	4604.69	103.508	12799.4	3095.11	595.181	90.572	12.94	-15.17	4.02	1
555	1100	1	1	229	624	0	229	624	305	10067.8	1848.25	230.508	85.9016	9527.64	2904.59	2777.66	364.757	11656.7	22204.6	563.39	100.161	9654.8	11892.6	2229.41	101.436	11570.6	1464.76	774.19	103.666	11468.5	1413.87	1445.28	96	11635.6	1571.44	9476.36	118.793	13691.5	1536.9	7668.96	107.607	12752	1961.14	799.193	113.357	5.37	-17.81	3.94	1
556	1101	1	1	229	637	0	229	637	264	7928.58	2099.23	258.58	102.765	7654.98	2185.2	3164.54	399.61	9515.02	24391	813.345	113.481	8180.73	11441.4	2478.24	99.178	10019.5	1570.03	1767.04	102.894	9905.38	1502.37	1570.65	96.9545	9370.77	1758.64	10635.8	114.746	12641.8	1533.87	4589.09	101.617	11962.2	2032.61	691.008	98.4848	6.32	-20.27	3.87	1
557	1102	1	1	237	272	0	237	272	340	9270.6	2256.04	256.75	100.791	8484.11	8990.49	2399.91	359.682	10178.9	18415.6	482.109	100.468	9256.13	7323.92	3166.17	111.891	10249.8	1746.48	1225.69	90.4824	10039.2	1686.19	1065.53	99.9147	10654.8	1848.98	6028.88	100.735	11908.6	1801.59	4246.82	98.5588	12063.1	2387.45	562.074	92.5206	9.55	1.05	4.08	1
558	1103	1	1	239	303	0	239	303	237	9093.32	2826.81	276.688	102.101	8115.51	2786.19	4947.31	479.612	10014.4	31943.1	765.152	109.975	8746.37	10449.7	3727.72	117.118	10035.3	2346.22	1653.08	91.0633	10366.3	2241.92	4014.88	113.346	10208	2470.16	9164.09	109.143	12828.1	2279.69	5258.94	108.873	11846.2	2983.94	601.679	106.975	22.58	-2.27	3.83	1
559	1104	1	1	239	329	0	239	329	285	6286.19	1647.92	225.46	89.1123	5548.98	14347.6	1275.73	657.498	7111.66	8974.54	378.418	114.333	6262.44	4084.53	1883.18	99.8035	6917.18	1446.75	1125.6	108.361	7093.42	1339.44	1109.05	99.2281	7016.31	1638.93	16205.1	137.302	8620.63	1433.44	7278.65	102.968	8204.73	1908.59	839.003	98.7754	-4.91	-13.79	3.99	1
560	1105	1	1	241	119	0	241	119	231	5001.13	3604.7	309.459	99.3593	4244.77	3545.84	1192.84	289.762	5341.83	10495.1	708.996	107.411	4369.65	4949.09	3414.71	112.052	5694	2589.47	1777.29	87.1515	5324.2	2536	1037.66	109.576	5532.19	2829.81	6697.82	116.797	6252.36	2647.87	3911.22	105.372	5599.05	3507.52	538.701	89.671	-6.74	5.58	4.54	1
561	1106	1	1	232	775	0	232	775	231	8151.03	1776.04	223.416	103.048	7672.9	1787.47	3276.42	408.978	9550.05	16560.3	720.455	104.416	8138.9	8464.19	2780.77	98.645	9213.87	1374.11	2703.09	94.9048	9155.07	1310.06	1134.18	89.987	9533.55	1429.56	6145.62	102.797	10830.6	1348.11	4311.84	111.602	10377.8	1762.26	577.597	98.316	-3.27	-7.81	4.06	1
562	1107	1	1	229	798	0	229	798	381	7140.01	6314.51	439.824	93.6824	6493.78	5340.2	295.719	296.837	8511.89	7374.9	683.465	99.9738	6857.57	5400.64	11579.3	107.669	8411.74	4354.29	1168.56	95.2598	8316.84	3954.85	1983.48	95.811	8049.79	4384.17	6687.09	100.449	9714.99	3936.19	4132.06	100.57	9033.26	5243.54	704.147	104.449	1.83	21.87	4.57	1
563	1108	1	1	231	613	0	231	613	369	8688.85	1958.3	240.878	102.569	8429.91	4117.88	2743.43	403.889	10680.3	26810.5	587.23	100.138	8887.07	12300.9	2092.17	104.325	10442.5	1508.94	891.962	101.39	10438.8	1454.12	1683	95.2547	10412.7	1603.59	10899	115.678	12654.6	1591.35	6318.07	112.93	11608	2100.05	762.341	100.444	6.18	-21.79	3.83	1
564	1109	1	1	237	386	0	237	386	654	8032.97	2730.5	286.719	89.5627	7243.15	3964.36	2573.81	324.983	9291.67	28100.9	512.971	105.846	7697.3	9573.25	3735.54	98.5489	9753.98	2164.09	1003.02	98.3287	9278.64	2096.18	2086.07	98.8884	9082.95	2327.3	8443.32	121.046	11612	2208.61	6054.12	108.301	10933.3	2957.15	666.349	94.8899	19.93	-6.18	3.85	1
565	1110	1	1	234	662	0	234	662	626	9360.75	2016.36	227.931	87.9393	8957.54	2795.13	1582.63	361.882	11457.6	17006	604.767	107.823	9547.36	7887.73	2526.78	103.546	11577.6	1511.76	1071.42	95.4521	11429.9	1457.15	1231.38	94.869	11002.9	1730.18	11129.4	125.687	13906.5	1578.22	6329.42	110.561	12384.2	2001.85	887.359	93.0543	-4.06	-8.79	4.01	1
566	1111	1	1	238	409	0	238	409	372	6984.51	1959.2	240.091	89.793	6241.44	4509.35	2709.66	400.473	8404.03	14919	616.64	110.21	7021.96	9960.18	2612.56	98.121	8500.68	1585.16	1888.4	89.6694	7793.85	1528.82	1277.17	92.4516	7502.37	1659.22	7201.73	95.1398	9991.83	1656.13	5030.66	99.1344	9397.01	2164.02	570.987	93.621	-6.48	-6.25	4.18	1
567	1125	1	1	229	925	0	229	925	646	6055.28	2240.85	246.607	95.2616	6198.51	2427.2	3071.34	349.147	7218.98	23770.5	615.325	95.1316	6153.99	10928.1	5715.9	103.307	8019.6	1572.57	1683.33	94.8607	7777.79	1481.63	1982.96	98.6625	7519.34	1753.9	6914.27	110.687	9284.14	1602.15	4244.77	100.966	8491.49	2027.09	570.991	94.805	13.43	-8.62	3.86	1
568	1126	1	1	237	482	0	237	482	164	2353	3240.16	294.372	99.4878	2528.45	3177.42	798.232	232.933	2817.11	11626.1	132.402	97.4329	2898.05	4514.18	774.5	94.4146	2487.27	2257.41	136.012	81.4451	2573.83	2214.14	151.159	100.976	2942.25	2572.66	22052.8	138.488	3031.35	2309.34	7330.73	107.585	3365.98	3227.94	908.116	100.713	-19.31	-7.13	3.27	1
569	1127	1	1	239	523	0	239	523	594	8430.82	2026.59	236.747	100.039	8029.65	2158.51	3100.75	386.364	10291.1	9287.83	606.722	103.99	8741.38	4501.42	2660.61	94.3603	10239.7	1482.2	2939.42	91.165	10234.7	1366.65	1059.1	91.2357	9760.61	1575.94	5513.11	101.402	12466	1476.44	3634.95	106.519	11870.1	1994.41	520.815	96.9714	-10.67	6.47	4.11	1
570	1128	1	1	230	830	0	230	830	134	7059.05	1944.8	215.388	98.0672	6029.94	3138.33	1007.63	333.351	8936.1	2484.33	510.94	94.6119	7662.92	5760.81	2851.48	102.687	9126.07	1267.23	1947.84	104.336	8305.31	1297.57	958.769	98.0224	8311.23	1445.93	5301.16	100.866	9817.29	1433.99	3153.33	100.828	10367.5	1823.46	484.619	95.4104	-19.67	13.17	4.11	1
571	1129	1	1	230	843	0	230	843	245	7760.53	2237.89	265.384	93.4082	7155.13	2762.95	2977.22	432.78	9904.67	16080.7	548.514	106.882	8239.06	11091.1	2273.53	93.1429	9787.33	1661.57	2444.14	96.7959	9091.61	1576.55	1657.52	94.1306	8913.59	1788.25	6389.8	108.731	10736.5	1733.39	11187.1	112.331	10780.1	2220.82	1047.05	100.931	-6.94	-10.04	4.15	1
572	1130	1	1	242	25	0	242	25	447	11449	3456.82	317.964	101.49	9798.04	3491.85	1195.25	326.725	12484.7	11183.3	833.881	102.242	10779.4	9087.28	4324.12	99.8233	12897.7	2672.18	1515.33	92.0134	12006.9	2456.17	913.584	100.107	12865.3	2810.96	9644.43	114.506	14688	2590	5180.92	107.407	14686.5	3455.35	640.544	100.089	-11.77	-0.5	4.18	1
573	1131	1	1	230	852	0	230	852	578	8037.78	2423.73	271.073	95.2699	7674.26	2756.18	2253.52	340.332	10021.3	19432.6	411.495	103.735	8608.31	7229.57	4003.47	99.0986	10093.7	1750.79	1515.49	96.5761	9813.94	1703.96	1690.49	98.8927	9778.36	1883.92	5873.9	109.467	12090.8	1834.08	13278.7	123.097	11395.7	2323.58	1070.06	94	0.7	-17.48	4.05	1
574	1132	1	1	235	687	0	235	687	316	7926.8	1875.59	235.472	100.715	7328.06	10004.3	3321.4	496.358	9742.82	25745.7	454.237	100.956	7819.97	8603.57	1838.61	102.12	9715.72	1469.98	872.487	106.975	9173.05	1402.78	2424.5	98.9399	9232.13	1543.29	5994.28	100.304	10750.1	1435.15	3652.51	113.734	10515.9	1922.75	526.054	94.75	16.45	0.7	3.82	1
575	1133	1	1	233	312	0	233	312	201	9660.59	2430.5	270.92	97.3433	8535.44	2615.03	3193.02	407.841	10816	21611.1	593.512	97.8259	10006.1	5458.7	2220.54	103.915	10693.2	1855.97	1514.31	93.3035	10731.3	1742.07	2293.69	84.4826	11336.6	1972.49	9203.04	121.468	13205.4	1937.1	5343.72	101.02	13495.5	2574.8	596.652	101.836	7.62	-16.41	3.98	1
576	1134	1	1	241	358	0	241	358	380	5902.18	3509.06	300.195	93.9079	5426.41	5432.15	1783.92	395.621	6183.24	11610.1	664.51	104.311	5620.94	6898.94	7790.06	106.118	6285.97	2736.56	2083.78	97.0895	6520.67	2465.02	2173.8	102.474	6432.47	2762.33	9367.97	106.795	8069.89	2522.94	5855.86	100.908	7265.53	3415.59	691.295	96.4842	1.77	6.03	4.53	1
577	1135	1	1	234	814	0	234	814	518	10479.3	4021.15	370.535	96.8301	9129.08	9578.37	2628.83	374.006	12098.9	11777.8	694.959	105.041	10923.4	9627.01	7470.94	97.1737	12149.1	2478.72	2742.14	107.012	11375.7	2603.89	1637.84	95.4865	12679.2	2890.42	13796.8	117.894	13927.4	2901.16	13907.7	122.077	14181.8	3576.65	1358.3	99.7046	-7.56	-12.93	4.38	1
578	1136	1	1	238	548	0	238	548	348	8725.94	1529.72	214.356	95.9799	8702.2	9074.33	2397.44	400.307	10915.7	23535	418.661	104.853	9840.35	8116.9	1811.97	92.704	10853.4	1243.47	1309.53	95.9598	10896.7	1188.03	916.17	93.8391	10883	1341.6	4988.57	104.402	13593	1240.09	4032.72	94.7471	13250	1645.32	477.776	96.2816	14.25	0.06	3.82	1
579	1149	1	1	244	189	0	244	189	114	10324.3	2525.54	265.132	97.4211	9495.46	2592.51	3377.4	376.439	12441.9	23247.1	676.342	82.1316	10256.6	6738.18	2061.87	82.614	11938.3	2032.35	554.377	95.5	11832.6	1812.28	1582.81	80.3596	12435.3	2034.65	6324.59	101.386	14200.3	1999.68	4612.3	87.7018	13310.4	2734.84	486.86	92.7018	12.78	-16.27	3.89	1
580	1150	1	1	238	730	0	238	730	540	8974.77	2368.24	260.485	87.4667	8245.35	2959.55	3271.32	352.524	10910	30380.5	490.309	108.785	9148.65	9761.72	4617.43	106.239	10893.5	1776.32	918.272	97.9259	10568.9	1743.58	2449.71	99.1389	10464	1964.78	12448.7	118.841	12869.5	1837.29	6156.67	98.0759	12441.2	2413.49	728.496	93.5407	6.31	-23.38	3.8	1
581	1151	1	1	248	75	0	248	75	204	12383.9	4197.26	343.069	97.0147	10763.4	4416.87	193.348	333.309	13464.2	5284.97	447.897	108.255	11790.5	4546.39	2365.68	100.255	13943	3174.01	1258.74	93.3186	13827.1	2880.99	814.137	100.451	13155.7	3406.7	11315.9	100.02	17007.8	3094.54	5572.76	110.676	16690.5	4362.17	808.789	89.4363	-8.75	12.41	4.06	1
582	1152	1	1	235	954	0	235	954	419	6135.83	2047.5	264.41	99.4726	6076.7	2659.1	1835.95	350.162	7709.47	17142	528.15	110.85	6488.22	10556.1	2264.91	97.2959	7765.66	1490.39	1289.08	97.6158	7487.68	1421.34	1664.13	106.468	7565.2	1548.05	6732.65	115.01	8944.53	1468.87	4936.8	103.594	8483.27	1961.5	599.148	98.2864	-0.64	-11.52	4.03	1
583	1153	1	1	239	883	0	239	883	218	7106.34	1962.72	296.922	78.7982	6763.17	7938.79	4079.78	546.385	8754.16	29255.6	502.688	119.615	7368.45	15167.9	2215.11	113.477	9383.28	1620.74	1145.53	95.422	8377.92	1545.1	1365.31	100.257	9134.31	1812.1	5734.94	103.959	10667.6	1825.8	19211.9	139.587	10038.8	2234.51	1480.2	99.6973	-3.03	-21.31	3.73	1
584	1154	1	1	239	894	0	239	894	445	6036.05	2305.17	257.061	93.2989	5609.49	4901.4	2721.73	363.836	6846.6	16675.5	441.187	102.798	5851.92	11050.6	1810.58	98.6045	6859.09	1632.92	1487.93	87.4921	6943.13	1568.87	1257.51	102.76	6340.85	1788.13	4958.42	103.58	8510.44	1725.19	9229.66	112.683	8020.64	2187.14	877.045	95.6764	-6.03	-10.22	4.1	1
585	1155	1	1	245	451	0	245	451	462	7978.44	1822.72	238.478	99.5823	7356.52	2292.13	3759.48	332.1	9062.5	25735.8	409.894	105.758	7659.86	7841.28	1673.63	96.3788	9146.79	1424.25	1056.6	93.0606	9164.06	1401.73	1446.58	95.3009	8770.64	1753.82	22577.3	143.022	11221.9	1567.16	8544.46	115.593	10600.3	1950.52	931.541	91.8182	0.09	-23.92	3.69	1
586	1156	1	1	251	10	0	251	10	484	10866.2	5295.17	394.002	88.3698	8776.12	5335.15	2230.35	338.401	12101.8	4760.49	699.397	106.267	9000.86	8824.26	6591.48	114.944	12404.9	3779.33	2576.04	89.3946	11804	3595.55	1930.89	104.388	11249.2	4006.77	6196.92	110.694	14182.7	3675.32	4277.98	98.1322	12044.5	4948.34	690.217	96.1405	-17.83	6.64	4.41	1
587	1157	1	1	250	103	0	250	103	418	10108.9	2689.78	270.019	94.8876	8386.99	2921.58	2472.04	343.378	10533.6	23542.4	463.002	108.134	8753.82	6793.97	3027.7	106.541	11136.3	1956.2	1205.81	92.4904	11220.9	1901.74	2408.81	106.23	10712.1	2098.62	5485.06	112.404	13838.8	2004.56	3956.17	103.108	11745.3	2547.1	542.67	90.6651	13.67	-16.19	3.9	1
588	1158	1	1	240	752	0	240	752	782	8549.03	1947.04	241.592	97.2903	8228.83	3835.3	3053.3	369.596	10733.5	25792.5	572.082	110.403	9404.05	8978.91	2104.7	96.4207	10615	1487.51	1287.3	92.7148	10473.6	1448.13	1500.65	89.7698	10809.4	1645.06	7728.69	110.886	12717.2	1522.07	4205.37	112.394	12499.8	2033.96	568.706	95.1266	18.28	-12.41	3.81	1
589	1159	1	1	240	784	0	240	784	453	7015.89	2851.04	289.746	89.2892	6485.72	2484.3	2822.36	340.433	8377.67	5940.38	545.263	100.307	7490.68	7709.31	6367.09	96.8852	8377.91	1868.41	2833.28	98.9978	8325.41	1782.88	2778.09	102.863	7688.36	2015.06	7651.19	104.72	10292.9	1788.84	4470.5	105.704	9951.07	2410.49	634.916	92.6159	-17.02	6.86	4.43	1
590	1160	1	1	248	295	0	248	295	339	7745.81	2913.01	270.351	106.109	7016.21	7670.97	3232.37	471.086	8635.96	25190	606.115	103.77	7554.85	13187	3121.14	103.457	8628.77	2344.19	1820.45	95.9705	9252.91	2160.6	2441.46	96.2448	8213.88	2414.52	7524.66	97.0118	10999.2	2241.59	4814.07	104.528	9970.19	3060.44	627.466	92.9204	16.61	-3.33	3.99	1
591	1173	1	1	244	593	0	244	593	306	7163.44	1917.88	230.794	96.1699	6495.62	3288.56	1745.48	284.16	9398.09	20043.8	398.454	95.6046	7396.87	9638.56	3901.76	91.1209	9433.55	1356.08	955.333	87.683	8759.74	1334.25	1422.15	88.2124	8745.99	1440.13	4760.92	100.307	10436.6	1407.57	3660.38	108.134	10216.2	1832.73	530.497	87.2647	3.86	-10.95	3.9	1
592	1174	1	1	238	977	0	238	977	484	6454.73	1886.94	238.322	96.0496	5958.34	1997.72	2153.43	292.132	8229.56	16123.9	330.655	93.4236	7322.58	10040.3	3589.25	102.058	8225.94	1411.15	996.74	99.4628	7890.94	1356.6	1272.28	89.1653	7361.94	1613.88	14406.8	123.436	9493.72	1484.07	6725.36	110.285	9540.8	1919.82	769.388	94.0103	-12.16	-9.26	4.01	1
593	1175	1	1	246	631	0	246	631	340	8192.65	2299	244.832	85.3794	7865.6	2293.49	2136.18	301.276	10083.2	14974.8	456.991	111.135	8654.64	7991.16	4053.86	103.097	9725.98	1732.46	1340.6	91.0647	9913.65	1590.7	1802.22	104.224	9431.55	1738.65	5335.62	110.018	11936	1677	3256.2	96.9529	11489.6	2233.96	553.421	98.2353	-4.39	-4.07	4.09	1
594	1176	1	1	252	127	0	252	127	612	8253.61	2978.4	291.639	88.3627	6664.74	3336.79	928.428	334.199	8621.35	7759.8	687.943	108.413	7276.74	4557.3	4772.78	107.312	8908.73	2274.06	1603.3	97.0572	9173.53	2145.79	2987.74	103.392	8272.1	2359.73	5423.4	102.68	11363.8	2241.45	4038.82	100.742	10234	2975.25	585.797	92.5735	-7.5	9.28	4.35	1
595	1177	1	1	254	50	0	254	50	600	11731.4	3382.12	306.262	96.1017	10099.8	3450.27	2525.12	362.035	12361.7	24670.3	606.187	108.215	11127.5	5297.56	3021.86	101.213	12902.1	2521.09	775.315	91.9217	12797.2	2486.67	916.252	93.7617	12529.3	2713.56	8436.09	112.408	15610.7	2675.73	15942.2	118.812	14951.8	3455.6	1105.01	99.8167	1	-18.71	3.98	1
596	1178	1	1	244	917	0	244	917	155	5804.61	1463.99	203.135	85.7871	5476.27	1590.44	3730.21	375.374	6680.54	20440.4	987.794	116.419	5879.45	13219.7	1951.63	87.7419	7776.63	1229.3	3682.27	93.0645	7198.54	1103.06	1540.79	89.1806	7195.14	1277.03	5868.74	99.0774	8798.66	1162.92	4324.47	105.677	7931.13	1538	568.819	104.535	1.9	-13.99	3.84	1
597	1179	1	1	246	835	0	246	835	289	5500.64	2848.82	279.28	95.1695	5733.98	2398.14	1348.05	320.381	6620.18	14984.8	520.834	96.8201	5631.69	6366.48	6440.82	117.225	6713.75	1952.47	1571.31	93.0069	6863.49	1884.43	2605.43	89.1695	5912.48	2022.61	9591.61	99.3183	8524.04	1900.08	3785.3	104.481	7628.24	2437.54	621.488	82.1972	2.2	1.66	4.23	1
598	1180	1	1	255	255	0	255	255	521	10817.1	4093.18	337.44	94.8906	9954.99	14068.9	2543.96	513.154	12701.1	22826.8	745.05	110.38	10731.2	8289.48	7009.44	105.221	12489.8	3040.09	1624.99	98.7505	12522.1	2945.96	2144.01	100.53	12465.6	3296.58	13292.5	117.05	15411.1	3086.23	7197.96	108.568	14586.2	4004.42	885.8	97.4741	15.95	4.14	4.24	1
599	1181	1	1	260	31	0	260	31	466	7399.43	11147.9	627.921	95.53	6509.69	9300.67	1516.08	327.753	8945.88	15546.6	414.59	109.227	7631.3	9956.67	11775.6	114.388	8761.65	7516.62	1738.44	103.987	8514.88	6799.56	1897.13	104.165	8822.25	7719.39	6392.12	106.468	9703.39	7058.76	4226.28	103.914	9992.96	9381.91	842.225	85.897	10.8	17.33	4.62	1
600	1182	1	1	257	167	0	257	167	421	11489.3	3829.6	325.019	88.3682	10122.1	3514.26	3917.64	412.872	13500.3	29486.8	649.663	105.259	10770.4	10879	4536.25	101.444	13810.1	2597.5	1394.08	89.7055	12735.9	2728.56	1462.12	100.15	13264.3	2945.49	7123.19	107.181	15508.2	2898.06	4821.32	98.9501	15081.4	3774.59	643	104.266	21.71	-4.07	3.94	1
601	1183	1	1	260	73	0	260	73	432	11592.2	4343.82	322.757	101.042	10165.6	4499.15	3639.85	365.549	13512.5	20485.4	752.843	106.741	11865.6	7673.7	4199.87	99.8657	13755.8	3177	2283.86	94.4051	13362.3	2956.65	2698.7	103.127	13551.6	3262.74	7759.15	113.812	16099.8	3084.3	5936.82	109.414	15830.7	4166.86	700.271	93.7917	9.15	-6.9	4.2	1
602	1184	1	1	254	423	0	254	423	297	7344	2721.09	289.212	88.3098	6745.52	8690.37	2938.79	382.549	9315.86	30834.7	484.899	109.946	7180.52	8616.34	2092.37	104.879	9151.04	2104.65	827.266	106.724	9235.98	2016.84	2381.49	94.5926	8697.68	2259.47	7256.99	105.949	11072.4	2173.48	5290.8	110.013	9867.29	2775.6	596.175	91.9192	19.7	0.75	3.73	1
603	1197	1	1	254	495	0	254	495	420	5741.96	6225.6	480.419	96.3976	5308.69	6252.32	698.248	345.276	6615.45	9578.89	663.886	124.062	5675.98	7196.15	16140.6	124.252	6510.19	4181.76	1812.36	101.588	6325	4139.2	3369.63	109.969	6698.07	4580.9	6545.54	113.579	7732.11	4199.73	4940	97.3452	7645.2	5615.61	859.843	99.2452	7	21.52	4.53	1
604	1198	1	1	256	350	0	256	350	434	4706.97	5022.58	363.484	102.134	4310.58	4806.13	884.664	295.074	5374.91	7635.59	572.117	111.306	4620.11	5914.54	13629.9	126.899	5184.96	3636.46	2216.64	104.297	5237.29	3517.1	4380.63	112.853	5082.5	3702.47	7832.71	109.242	6159.76	3570.86	4588.23	101.816	6036.09	4781.47	769.906	98.6797	4.21	22.46	4.57	1
605	1199	1	1	260	272	0	260	272	435	12856.6	3244.34	292.736	92.2276	11954	4517.03	2898	341.23	14755.3	24764.3	707.766	99.9494	12809.4	6320.35	2719.54	99.7678	14896.2	2514.61	1071.3	94.1908	14967.5	2395.7	1676.89	99.177	14877	2648.93	10773.8	110.149	17772.6	2539.06	6855.84	107.379	17098.7	3295.48	736.692	99.4621	7.67	-19.2	3.98	1
606	1200	1	1	255	562	0	255	562	512	8480.47	1885.97	246.984	85.5781	8076.23	9853.82	2262.48	368.279	10547.2	19084.7	639.475	106.551	8860.95	8567.3	1799.4	89.7266	10477.5	1502.41	1133.59	90.8125	10376.1	1418.56	1006.67	89.9531	10363.6	1599.88	6630.04	107.801	12314.3	1550.94	5476.96	102.795	12094.6	2009.54	654.928	90.2832	10.35	1.45	4.02	1
607	1201	1	1	256	395	0	256	395	260	10602.6	1701.35	241.704	100.231	10003.5	6510.34	2245.49	487.685	12119.9	16654.5	412.738	113.304	10591.9	6499.47	2030.11	104.369	11407.1	1413.02	569.696	86.6154	12372.6	1388.05	1031.06	96.1192	11926.1	1473.12	5375.42	107.235	14762	1492.48	3753.25	107.754	13690.5	1865.68	530.769	91.6308	7.86	0.13	3.94	1
608	1203	1	1	256	405	0	256	405	232	8539.37	1970.52	226.293	91.6509	8210.28	8258.11	4035.16	401.56	9247.61	32108.9	495.125	112.875	8748.19	10731.3	2168.43	96.944	9904.87	1684.38	1577.1	101.694	10359.5	1553.14	2401.25	102.526	9556.32	1769.34	6606.17	107.065	13139	1616.58	4543.59	98.3405	11711.4	2180.59	553.328	96.9569	21.17	1.48	3.7	1
609	1204	1	1	255	584	0	255	584	325	8402.5	1939.66	236.388	92.3569	8212.31	2538.59	3989.23	342.102	10494.5	35046.4	696.292	93.9323	8892.28	14924.8	1950.44	98.0062	10461.3	1470.42	975.071	90.1938	10708.9	1400.46	1623.87	98.0369	9883.41	1542.22	6102.25	110.68	13192.1	1468.47	4409.59	103.502	11752	1904.94	564.8	91.4862	26.2	-0.49	3.51	1
610	1206	1	1	251	824	0	251	824	168	8003.37	1974.12	245.857	87.8869	7582.61	14437.5	2049.95	337.78	9346.95	24864.2	487.113	110.363	8401.12	8014.36	2604.33	91.75	9406.24	1632.12	1397.25	90.0298	9336.11	1582.99	995.542	85.3571	8825.69	1969.02	29981.8	144.851	11750	1716.9	11692	118.738	11144.9	2274.73	1165.12	108.345	-3.66	-18.79	3.69	1
611	1208	1	1	255	611	0	255	611	198	6084.03	3285.21	287.455	85.8434	5761.14	2805.62	1125.95	312.025	7108.67	12141.7	465.965	112.126	5911.7	6592.08	14190.4	106.364	7036.97	2166.61	1778	85.8434	7051.68	2116.31	4800.28	88.6869	6814.43	2302.88	6210.38	96.8788	8537.63	2160.13	3892.53	104.051	8180.31	2891.2	649.5	106.051	6.88	17.97	4.3	1
612	1210	1	1	253	702	0	253	702	733	8998.49	2074.8	240.896	95.5198	8796.18	3515.15	2172.62	354.407	11019.2	26463.1	483.512	105.46	9627.47	8412.84	2372.04	96.4065	10947.1	1629.19	639.465	93.1623	10871.8	1550.33	1033.79	94.4488	10567.4	1749.87	9563.35	113.891	13310.5	1662.61	7820.51	111.352	12817.3	2170.66	804.548	98.884	8.62	-19.88	3.83	1
613	1211	1	1	250	934	0	250	934	411	7271	2104	253.774	94.5012	7057.54	3318.16	4130.72	374.628	8508.01	30445.6	438.406	112.703	7671.15	8633.61	2311.33	97.7518	8428.1	1639.83	1027.16	91.0876	8337.07	1572.34	1696.18	94.7421	8448.56	1745.76	6534.7	109.47	10030.8	1670	6736.37	111.749	9517.02	2173.09	680.691	106.355	23.51	-10.15	3.64	1
614	1212	1	1	249	958	0	249	958	264	8322.5	1788.75	238.072	90.4167	7603.88	2411.33	2782.02	288.792	10261.9	15640.8	556.276	102.663	9242.44	8989.88	1669.13	105.443	10289.9	1322.61	2018.81	93.6818	9968.44	1194.51	590.754	85.2273	9687.45	1386.48	5076.42	103.686	11978.8	1239.25	4176.56	97.7462	12280.9	1727.23	595.11	98.3561	-3.71	-6.71	3.97	1
615	1221	1	1	249	996	0	249	996	426	8400.45	2511.09	264.014	87.2207	8006.95	3355.34	2994.99	354.977	10487.1	28834.7	458.134	98.7535	8663.15	11291.4	4191.94	105.073	10435	1880.02	1144.42	91.4695	10218.6	1782.7	2345	88.2864	9852.23	2021.15	6951.5	106.803	12273.6	1837.89	4083.78	105.089	11387	2495.85	581.866	95.385	21.29	-6.58	3.79	1
616	1222	1	1	257	545	0	257	545	136	4468.26	2728.6	254.272	103.051	4275.99	4329.29	1465.79	372.368	5355.95	6039.19	481.191	100.478	4567.32	8100.75	5463.29	98.4191	5393.46	1964.01	2732.51	107.382	5228.61	1841.61	1709.6	80.8015	4905.94	2079.7	6569.4	102.735	6549.94	1868.99	4885.86	115.118	6410.1	2503.13	622.368	114.066	-16.74	6.73	4.59	1
617	1223	1	1	262	382	0	262	382	539	10070.7	2446.74	272.738	94.6252	9643.37	3155.14	3777.03	426.627	11906.1	19711.4	671.167	108.371	10175.9	8276.92	4988.79	102.015	12157.6	1923.13	1212.78	94.4323	12419.6	1850.74	2082.44	99.59	12161.6	2080.93	7690.2	108.234	15328.2	2014.94	5183.01	106.922	13773.3	2668.23	626.468	98.4397	6.81	-4.86	4.07	1
618	1224	1	1	258	514	0	258	514	197	8266.03	1969.05	226.35	92.0406	7873.39	2019.39	5162.93	390.98	10793.8	19808.4	824.33	108.888	8556.08	3725.78	1830.61	102.294	10598.7	1405.09	1266.98	84.7157	10171.6	1459.19	1277.46	86.7411	10404.9	1531.26	6335.83	102.305	11827.4	1587.73	3811.17	104.447	11477	2031.71	585.061	92.5736	3.8	-6.91	3.91	1
619	1225	1	1	259	522	0	259	522	242	9510.33	2447.69	254.504	87.062	8990.22	2635.69	4160.23	423.897	11539.4	20200.4	549.326	93.7479	9899.12	5838.13	3889	94.3802	11603.6	1850.22	1651.36	89.3512	11474.3	1710.25	926.112	94.4174	10924.2	1967.87	6502.9	97.1488	14297.9	1607.39	3736.02	103.814	13456.2	2240.68	516.88	102.062	6.02	-9.12	3.97	1
620	1226	1	1	252	911	0	252	911	500	7979.84	1750.84	275.298	87.232	7371.14	9566.65	2787.95	405.934	9622.01	10542	457.37	107.188	8090.23	12342.9	1608.83	102.082	9580.96	1463.29	3076.65	103.066	9376.31	1440.42	495.722	103.798	9291.42	1588.6	6136.45	109.01	11286.5	1679.19	19257.2	127.942	10814.1	2065.43	1387.32	103.334	-10.03	-11.73	4.08	1
621	1227	1	1	264	87	0	264	87	145	10133.7	2866.07	260.924	86.1655	8730.99	2900.96	1959.18	370.683	11103.2	6743.15	662.959	108.676	9127.52	7016.09	2750.32	97.8414	12100.9	2059.92	3031.89	94.8414	11469.9	2010.02	1245.59	101.028	11581	2178.3	7273.85	91.8759	14229.6	2065.72	5234.65	123.359	13370.3	2834.11	593.931	96.8138	-16.57	7.84	4.16	1
622	1228	1	1	255	809	0	255	809	451	8785.11	1618.4	260.659	94.9978	8190.37	30610.6	1803.82	1277.73	10635	16433	488.135	148.466	8902.94	6152.32	2396.6	107.098	10439.4	1690.69	888.825	98.8027	10185.6	1669.95	641.925	97.4678	10269.6	2037.08	27147.3	149.459	12146.4	1938.39	15104	125.752	11570.9	2428.32	1404.08	104.102	-5.42	-16.98	3.69	1
623	1229	1	1	257	644	0	257	644	460	8140.34	1918.66	256.209	97.2783	7869.45	7916.62	2003.4	518.715	9710.36	11111.7	495.68	105.354	8652.91	12737.6	1961.48	99.1783	9889.25	1524.5	2270.15	99.2391	9807.72	1435.41	743.813	100.493	9977.47	1597.62	7261.58	105.535	11908.4	1601.1	15465.8	122.111	11735.1	2059.93	1239.01	104.32	-8.58	-11.73	4.14	1
624	1230	1	1	264	188	0	264	188	384	11254.3	3344	295.651	92.3021	10043.5	16331.4	1996.07	469.25	13568.8	17722.9	579.245	104.148	10705	5382.67	2308.63	94.6536	13933.2	2460.56	1179.4	96.1901	12946.5	2391.84	1103.55	89.8255	13072.6	2639.42	7994.22	119.133	16390.8	2501.55	5769.51	107.026	14685.8	3279.53	634.211	98.4844	11.96	6.28	4.07	1
625	1231	1	1	247	604	0	247	604	178	7967.17	2072.93	247.944	88.9045	7375.37	1864.46	4118.08	420.421	8976.26	38616.1	415.921	114.59	8064.65	17299.1	1792.39	97.2809	8920.85	1626.54	847.882	84.4719	8586.81	1535.42	2271.89	103.146	9125.49	1608.89	5053	110.124	10581.1	1556.95	3238.25	100.601	10924.6	2088.8	536.011	102.994	26.6	2	3.3	1
626	1233	1	1	260	725	0	260	725	498	5756.34	1818.25	251.896	89.5924	5465.85	2162.4	3077.88	374.295	6627.89	23599.9	516.257	111.44	5886.68	10823	1537.86	101.231	6578.19	1431.48	802.751	96.239	6903.33	1427.67	1142.43	95.2369	6095.39	1760.27	24732.1	148.157	8351.48	1595.14	15455.6	119.167	7462.54	2004.58	1369.55	88.7811	-1.64	-24.05	3.52	1
627	1234	1	1	254	970	0	254	970	466	9010.94	2020.21	245.558	91.6717	8796.2	9843.55	3372.56	401.888	11300.7	15690.3	558.73	104.828	9623.53	8485.97	2460.87	103.019	11342.1	1544.07	2097.26	100.524	10914.6	1462.56	1901.02	100.446	10827.4	1674.45	5920.1	103.929	13332.3	1555.16	4721.82	106.446	12840.2	2028.63	592.457	85.5064	8.11	3.68	4.13	1
628	1246	1	1	263	313	0	263	313	446	4852.66	4028.22	326.522	89.0807	4280.09	3612.5	1270.66	375.007	5692.65	3284.06	695.527	104.948	5031.15	6213.78	10128.1	114.202	5696.67	2854.77	2607.06	100.336	5679.04	2688.01	4938.24	110.726	5319.87	2932.19	5863.52	108.859	6896.87	2723.66	3822.66	99.2646	6696.21	3662.08	614.164	84.2018	-4.09	24.99	4.66	1
629	1247	1	1	267	163	0	267	163	270	12422.8	2956.16	307.689	93.1778	11451	3821.64	4637.45	489.248	14996.4	27570.2	799.515	106.574	12502.8	12137.3	3578.37	108.093	15124.7	2196.94	2277.89	101.552	14687.9	2161.68	3547.27	90.0259	15316	2368.66	9001.47	108.511	17114.5	2364.74	5987.6	102.833	16443	3129.34	649.315	81.0444	20.97	-5.34	4.01	1
630	1248	1	1	257	870	0	257	870	636	8560.04	1993.06	240.465	86.1808	8137.83	7331.74	3169.63	437.063	10083.7	30363.7	589.241	114.204	8890.08	13235.7	2259.08	98.6934	10235.4	1590.25	1511.87	92.934	9962.89	1510.74	1719.43	98.173	10229.7	1766.56	15647.8	126.877	12091.2	1645.22	8224.34	114.498	11423.4	2133.16	815.936	96.3585	3.6	-24.87	3.8	1
631	1249	1	1	268	122	0	268	122	561	10760.7	3414.18	296.264	87.0838	10236.5	3520.47	2510.46	393.025	12268.5	22945.8	572.471	104.472	10810.3	13072.6	2879.35	100.159	12236.8	2611.19	1160.79	88.6025	12445.9	2497.19	1355.64	95.5775	12657.8	2727.77	5916.67	113.701	14827.5	2528.48	4278.11	103.843	14474.7	3341.08	604.586	98.5152	15.04	-9.53	4	1
632	1250	1	1	263	427	0	263	427	309	9683.38	2106.46	247.511	86.3948	9273.43	3157	3438.97	403.078	11633.7	28789.6	585.165	95.8414	10010.2	10481.3	2088.64	91.4466	11222.4	1655.79	1130.6	87.1845	11664.9	1568.59	1292.22	104.738	10865.4	1751.07	8993	114.401	14381.1	1651.82	5811.95	106.353	13923.5	2182.31	644.117	99.5631	20.61	-6.49	3.78	1
633	1251	1	1	264	444	0	264	444	192	4164.23	1003.99	195.115	81.4167	3989.57	956.568	1517.79	167.156	5558.12	3564.88	186.37	89.3385	4154.85	3163.58	811.938	99.724	5419.73	840.573	777.193	99.3906	5386.08	791.297	391.646	78.1042	4946.69	1279.36	39163.9	202.448	6647.71	964.083	10237.9	105.896	7070.38	1132.6	1179.41	100.969	-22.31	-12.63	2.65	1
634	1252	1	1	269	171	0	269	171	248	11731.3	3480.9	283.161	104.48	11279.2	4137.41	4602.4	468.444	13234.2	26152	720.54	127.613	12113.7	10042.7	3138.74	101.734	13450.9	2730.23	3115.67	110.863	14091.2	2484.26	2681.58	100.544	13771.6	2828.84	8594.39	97.621	18146.4	2551.54	7171.57	114.419	16810.1	3378.47	759.214	105.056	16.73	-7.07	4.06	1
635	1253	1	1	266	469	0	266	469	554	5159.39	2157.19	548.484	95.9603	4773.46	20022.3	1.93863	3466.9	5931.51	3691.02	17.5469	172.72	5223.52	3132.54	1192.02	109.971	5963.54	2156.98	0.534296	101.105	5967.01	2048.49	1.0343	106.294	5955.73	2712.42	37831.3	204.372	7378.66	2697.83	43215.5	191.338	6831.46	3142.31	4252.44	105.74	-17.66	-19.69	2.91	1
636	1254	1	1	272	86	0	272	86	279	10396	3623.63	296.108	92.086	8865.63	3448.62	2522.77	372.771	10341.2	6075.7	828.921	111.996	9767.62	7922.04	2809.67	94.4982	10503.8	2554.92	3618.4	95.5161	10465.8	2449.59	1537.14	94.9068	11212	2623.45	5284.57	101.656	12933.9	2635.28	3915.99	104.258	12407.5	3393.32	610.53	84.914	-18.09	7.24	4.29	1
637	1255	1	1	261	997	0	261	997	424	8626.2	2421.67	258.219	98.9906	8779.44	2616.12	5299.19	493.087	11323.1	17691.3	702.29	115.083	9944.95	9239.17	2913.85	100.774	11167.7	1897.67	3129.41	104.026	11171	1748.07	2024.26	94.2877	10492.9	1897.9	6843.02	115.59	13694.2	1831.49	4335.63	99.8255	12951.1	2448.61	644.736	101.354	-0.33	-11.25	4.13	1
638	1256	1	1	266	534	0	266	534	346	4760.47	3877.7	318.231	106.668	4842.01	3920.1	420.965	319.52	6016.05	5042.46	622.422	114.049	5027.85	5330.97	8442.81	103.009	5874.04	2949.37	2108.87	99.5983	6044.29	2799.46	2362.66	99.6821	5416.38	2970.11	7943.33	108.171	7343.05	2944.4	5122.06	120.292	6737.35	3807.08	730.795	92.4538	-4.35	23.34	4.65	1
639	1257	1	1	271	239	0	271	239	210	6360.54	2393.14	263.471	89.281	5727.1	3325.69	1302.45	386.248	6426.83	13988.1	316.41	110.29	6101.09	5436.88	1901.6	102.471	6511.44	1835.77	395.914	97.4809	6368.07	1804.09	216.219	93.5143	7202.2	2804.44	47045.9	255.352	8911	2029.04	16944.9	122.89	8563.12	2474.07	1474.56	106.295	-20.49	-14.91	2.99	1
640	1282	1	1	270	230	0	270	230	586	7045.46	3497.43	308.345	90.5478	6248.94	7075.02	2949.85	403.374	7973.44	19301.4	489.427	116.493	6806.35	9451.03	5506.83	99.3259	7887.67	2549.69	1679.27	104.531	7755.86	2523.82	2506.73	94.3669	8459.92	2625.11	9093.53	105.824	9252.35	2785.91	7589	103.935	9088.05	3643.26	775.596	104.123	10.66	-1.99	4.3	1
641	1283	1	1	269	290	0	269	290	444	7482.89	2630.41	268.581	96.3131	6710.63	10600.2	2842.58	492.64	9650.46	24188.5	646.518	110.633	7613.6	7374.9	3318.45	98.6351	9557.07	2034.94	2112.12	96.8378	9274.04	2000.51	2145.12	106.957	8957.3	2154.56	8207.28	114.124	11197.4	2089.47	5186.89	106.7	10539.5	2746.01	619.104	90.5383	15.29	1.19	4.02	1
642	1284	1	1	266	573	0	266	573	203	9177.76	1689.41	236.089	90.5468	8792.97	13953.4	2896.08	1204.77	11266.2	22916.3	645.064	143.094	9930	9579.41	2053.93	97.9113	11057.6	1476.23	1157.14	109.202	11270.8	1346.82	1377.93	81.4039	10838.2	1530.68	8137.86	115.833	13962.5	1443.42	6454.45	114.818	13060.2	1919.05	733.453	78.2808	15.06	3.27	3.98	1
643	1285	1	1	273	104	0	273	104	394	9204.67	5343.44	400.264	93.9137	8219.53	5418.32	510.546	314.594	10540.3	7557.54	369.18	101.246	8701.63	6128.76	13324.7	117.802	10189.5	3716.22	2245.65	100.01	10937.1	3513.68	3568.41	94.1142	9871.76	4280.54	7689.15	105.777	12881.3	3641.14	4945.05	103.338	12120	4976.88	663.02	95.2056	4.08	22.22	4.46	1
644	1286	1	1	265	619	0	265	619	256	4419.77	5481.97	414.363	104.195	4533.96	4561.39	178.211	238.762	4842.91	7327.27	572.168	104.543	4346.7	5170.87	19331.3	118.352	4925.56	3519.97	2053.77	101.797	5377.23	3386.43	6459.46	109.082	5269.39	3374.92	5035.42	106.102	6904.76	3285.07	3783.5	101.512	5828.29	4618.02	703.758	94.7031	7.08	24.14	4.22	1
645	1287	1	1	264	677	0	264	677	563	7013.06	2058.37	253.782	96.0604	6981.92	2286.72	1848.88	365.265	8413.65	19327.4	702.991	105.568	7496.83	8188.91	2968.82	101.218	8326.18	1549.75	1275.44	87.032	8756.19	1474.91	2010.86	91.929	8486.64	1643.72	6421.9	100.737	10475.7	1518	4111.04	100.682	9839.31	1982.94	539.821	97.2007	3.86	-10.55	3.97	1
646	1288	1	1	276	149	0	276	149	189	6782.34	3543.11	305.148	104.661	5878.7	3990.67	2258.15	490.323	7575.25	26223.7	878.683	115.82	6224.55	7129.96	4770.96	92.0952	7896.19	2682.1	1665.43	92.8307	6775.49	2548.81	3131.77	108.772	7811.55	2939.61	13297.8	119.968	8124.21	2671.22	5874.01	116.005	8583.23	3612.81	740.439	90.7725	6.68	-21.37	3.94	1
647	1289	1	1	268	495	0	268	495	248	5886.62	5121.62	388.286	96.3064	5414.92	3979.04	488.242	264.569	6438.33	12257.7	1026.58	100.206	5929.84	6250.48	12878.3	107.597	6072.59	3366.52	1869.54	89.629	6349.23	3358.73	2798.36	97.6492	6890.39	3813.59	8258.25	106.629	7434.52	3439.62	5253.66	104.972	7430.43	4696.85	825.581	96.3589	6.51	17.88	4.5	1
648	1290	1	1	264	764	0	264	764	441	8107.47	1843.37	238.714	99.6644	7608.1	2175.21	3324.64	391.111	9579.39	27599.8	509.424	105.111	8041.68	11466.2	1574.12	92.483	9480.48	1391.24	1223.47	97.1882	9513.91	1346.95	849.345	91.4626	8797.54	1503.25	5287.4	101.243	11916.3	1397.35	3582.25	98.3016	11085	1833.27	538.88	94.898	20.2	-9.44	3.63	1
649	1291	1	1	264	788	0	264	788	323	7758.8	2152.08	260.276	87.9567	7216.29	2214.47	4146.93	396.904	10105.2	31479	719.102	102.972	8047.69	9812.71	2082.09	88.0867	9835.32	1663.39	2311.32	106.375	9289.74	1535.28	1353.33	105.161	9381.67	1784.85	12273.3	111.359	10794.4	1642.06	4556.31	105.678	10484.4	2121.55	597.325	97.4954	6.28	-23.64	3.65	1
650	1292	1	1	275	258	0	275	258	254	3664.9	4402.78	415.406	106.685	3619.41	4808.63	31.1968	433.063	4751.78	8797.74	130.937	99.5236	3928.99	4400.09	2488.58	95.9094	4789.19	3375.74	90.0118	101.823	4652.42	3261.06	917.709	75.5315	4213.52	4497.12	53597.2	210.827	5598.72	3883.71	41658.9	158.764	5353.68	4743.12	2749.15	96.2047	-19.76	-17.92	2.63	1
651	1293	1	1	274	336	0	274	336	564	5963.63	2589.94	274.64	102.652	5528.04	3120.73	2145.43	417.933	7086.78	17512.3	681.257	101.755	6124.77	5588.11	5122.39	98.367	7064.52	1985.48	2225.83	98	7403.87	1918.63	2775.12	102.096	7090.14	2152.02	7348.82	104.441	8676.34	2026.92	6121.77	100.606	8616.93	2682.77	634.167	92.5762	3.76	-1.67	4.22	1
652	1306	1	1	273	362	0	273	362	473	8162.97	2563.54	260.209	91.4376	7629.24	3651.43	3293.04	406.674	9843.14	28351.6	518.093	101.222	8043.67	7645.23	2480.69	99.8647	9775.66	2087.1	1010.68	91.0994	9746.22	1996.47	1679.42	96.3615	9305.03	2224.7	7357.81	101.326	11558	2071.52	5029.67	108.063	11129.5	2796.01	607.476	99.0825	22	-11.78	3.79	1
653	1307	1	1	267	755	0	267	755	182	5011.04	1356.62	201.033	85.4451	5071.38	1873.31	2043.04	298.275	6373.59	16003	321.725	99.956	5709.26	7904.59	1395.09	103.527	5886.98	1014.31	1072.9	79.978	6159.7	983.121	2293.74	101.148	5901.88	1063.11	7474.55	115.929	7009.93	1007.62	3142.9	101.302	6802.77	1291.65	456.907	110.159	-3.23	-7.09	3.91	1
654	1308	1	1	270	600	0	270	600	417	6534.04	1994.59	231.94	84.2446	6350.28	12385.9	1301.5	1154.88	8279.85	13612.3	559.837	125.07	7155.52	9024.17	3024.39	105.578	8140.27	1587.37	1529.71	100.053	7971.53	1478.88	1856.7	102.703	7982.35	1659.98	5852.81	108.302	9768.5	1564.11	5568.5	103.6	9798.9	2067.16	689.674	98.7482	8	6.12	4.2	1
655	1309	1	1	271	704	0	271	704	430	8315.31	1646.53	228.367	100.605	7737	3586.6	2657.73	335.221	9975.43	30170.5	497.384	100.467	8856.09	10352.1	1886.57	100.46	9837.23	1357.08	766.456	93.4372	9759.3	1317.6	1653.82	98.7326	9375	1509.36	9498.95	121.526	11800.8	1442.78	7847.23	103.779	11639.6	1880.31	809.965	99.3837	9.44	-21.63	3.68	1
656	1310	1	1	274	408	0	274	408	436	7246.53	2658.9	270.794	96.5665	6304.62	2171.49	1262.9	2038.47	8212.16	17417.2	474.523	142.365	7069.19	4757	2319.61	105.326	8405.4	2036.88	852.085	101.08	7798.14	1959.6	2211.51	92.8555	8162.36	2152.65	6156.13	114.275	9263.67	2031.29	4755.52	111.411	9221.75	2715.36	583.532	95.8073	0.18	-5.39	4.12	1
657	1311	1	1	269	639	0	269	639	531	7721.59	1857.3	236.959	89.3559	7100.3	3656.06	2236.53	430.399	9265.09	19078.2	448.78	109.576	8177.96	11111.6	3010.83	101.226	9118.98	1427.93	1788.13	97.5424	8697.26	1402.67	2012.44	94.0734	9613.06	1783.26	20010.6	164.168	10098	1532.85	11247.7	113.228	10399.5	1957.78	1247.99	97.5235	-14.75	-10.43	3.96	1
658	1312	1	1	278	420	0	278	420	124	7820.81	2251.75	279.734	92.8226	6901.08	17352.7	1787.36	526.54	8899.56	19962.7	467.726	99.8387	7616.02	6271.48	2103.58	111.645	9715.42	1955.54	635.169	98.7339	9541	1910.5	1917.35	88.1694	9400.3	2272.76	14947.8	127.871	11413.6	2126.04	15936.5	113.315	10490.2	2696.52	1340.36	89.0403	-4.96	-17.89	3.99	1
659	1313	1	1	278	461	0	278	461	477	5764.44	2222.53	569.434	102.541	5286.26	13867.8	265.08	343.197	7011.99	6993.39	0.926625	101.006	5593.22	3592.64	565.465	95.8029	6978.81	2130.65	32.3082	96.0356	6914.19	2084.13	0.631027	94.1551	6706.1	2886.69	39009.8	219.851	8296.72	2786	42925.1	191.778	8189.28	3208.78	4635.83	103.036	-18.19	-19.15	2.96	1
660	1314	1	1	267	906	0	267	906	396	5679.18	2368.61	268.944	96.1768	5514.36	4253.61	790.735	1216.71	6917.72	6119.6	585.366	175.449	6089.66	4392.08	3880.57	104.184	6855.07	1644.6	1829.88	95.8258	6822.38	1606.14	969.255	93.899	6607.56	1808.63	7945.69	118.593	8215.53	1677.28	5532.82	106.707	7967.68	2167	675.745	94.8889	-8.88	13.33	4.44	1
661	1315	1	1	269	796	0	269	796	186	8259.17	1923.56	235.129	93.2258	7644.14	1464.99	2073.39	364.796	9908.71	11033	720.274	110.414	8844.23	5691.87	2345.37	88.3333	9811.91	1460.56	2188.84	99	9569.32	1362.46	2018.8	96.8441	10059.7	1588.11	12222	122.591	12164.1	1449.41	5327.94	102.763	11710.5	1895.79	658.194	99.0591	-11.83	-6.58	4.1	1
662	1316	1	1	278	565	0	278	565	120	7303.3	2241.78	246.442	93.1667	6950.38	18259.6	2097.74	709.142	8914.54	12508.6	458.942	98.1833	8180.59	7495.12	2880.63	105.158	9048.59	1798.73	2534.26	97.05	8722.62	1543.02	1530.09	73.3	8954.14	1784.09	7032.56	119.242	11237.8	1545.38	7416.97	107.35	11574.2	2098.02	805.775	83.9417	10.41	8.68	4.13	1
663	1317	1	1	270	845	0	270	845	560	6612.11	2555.94	265.875	89.2696	5631.85	2701.97	2177.75	363.905	7208.75	17602.6	570.645	102.341	6712.91	6486.84	3494.09	98.2107	7341.11	1781.54	1392.15	91.7339	7473.18	1725.25	1748.65	99.7536	7383.18	1876.27	10759.1	110.393	8768.15	1802	4473.1	110.132	8651.48	2280.13	613.823	89.2696	-2.74	-8.04	4.09	1
664	1331	1	1	282	40	0	282	40	602	11519.6	5073.86	449.563	89.9003	10055.7	10343.1	2426.09	397.929	12031.4	20068.9	420.556	102.542	10659.3	9745.33	6174.46	112.832	12578.2	3528.66	601.145	93.5681	12302.2	3680.19	950.859	89.8588	12763.7	4091.56	8849.68	115.628	15200.7	4119.02	22527.9	133.136	14292.2	5198.92	1549.47	97.9053	-4.65	-20.52	4.24	1
665	1332	1	1	278	682	0	278	682	369	6339.2	2340.18	256.469	91.0786	5923.84	2146.15	565.287	333.051	7720.45	9207.13	572.68	107.027	6571.09	4049.75	2025.33	105.721	7788.85	1596.33	845.995	90.9458	7550.8	1571.22	952.772	89.8401	7432.99	1675.12	6731.89	96.4607	9069.59	1661.83	3959.01	104.883	8924.09	2102.64	590.117	94.168	-8.22	7.04	4.18	1
666	1333	1	1	269	939	0	269	939	415	10297.9	1964.31	248.894	98.0265	9547.1	3184.58	4193.38	418.419	12230.5	30160.7	522.313	103.002	10442.2	14509.4	1871.13	101.8	12243	1580.37	1389.76	91.9229	12069.7	1544.92	1580.75	88.6867	11463.6	1687.64	7103.58	110.296	14307.7	1661.36	7440.01	106.552	13549.6	2107.85	794.969	93.106	25.23	-3.55	3.78	1
667	1334	1	1	273	807	0	273	807	196	8805.82	1633.63	212.923	95.7245	7913.32	1502.94	1862.23	303.908	10279.3	15997.4	512.52	107.367	8951.77	5434.37	1741.55	95.3265	10110.7	1273.91	1361.75	93.6582	9563.39	1247.28	1138.49	87.7653	10288.1	1261.15	4521.11	98.3367	11407.9	1218.9	3682.55	101.837	10965.7	1578.21	451.066	81.8367	-1.2	-3.21	3.89	1
668	1335	1	1	272	816	0	272	816	258	11756.6	2234.04	240.256	81.0233	11576.9	1850.03	4482.65	296.992	14600.9	31635.9	1046.22	105.922	12066.2	10507.5	1563.21	95.2326	14911.6	1643.24	2260.55	95.1473	13666.2	1600.25	1717.56	104.035	14258.5	1845.74	20360.3	147.919	16561.6	1664.72	5209.65	111.578	16761.2	2222.49	728.078	106.357	2.59	-24.83	3.77	1
669	1336	1	1	282	156	0	282	156	504	6991.4	4584.63	345.831	90.3611	6233.75	4539.62	1701.57	307.966	8310.53	17358.7	588.927	106.355	6322.22	5627.89	4038.64	109.728	8321.81	3314.03	848.188	94.3948	7879.24	3141.69	1329.59	96.0635	7688.42	3537.53	6738.47	108.222	9544.23	3366.85	4327.69	110.873	9521.67	4473.16	616.911	101.282	2.82	-2.81	4.3	1
670	1337	1	1	284	14	0	284	14	332	13701.2	4730.37	376.051	84.4036	10987.5	4890.57	2028.92	305.06	14766.7	20038.8	588.708	102.497	11400	7641.53	2856.71	94.9759	15524.8	3518.15	1060	97.8193	14589.9	3432.2	3031.71	86.6325	14643	3639.82	6109.55	109.735	16539.6	3488.23	4587.08	103.136	15626.9	4614.05	654.114	93.5663	8.35	-3.11	4.12	1
671	1338	1	1	275	825	0	275	825	360	7272.08	3036.83	268.547	103.322	7210.19	2410.95	4025.93	406.733	9227.69	15583.9	518.469	100.714	7994.73	10114.4	3674.66	101.517	9138.85	2347.55	3178.4	92.1667	9314.86	2057.77	1984.65	99.8278	8220.46	2307.77	12676.8	109.397	11347.2	2117.01	4725.34	101.511	10851.4	2821.09	677.883	98.8833	-9.98	-8.19	4.25	1
672	1339	1	1	279	373	0	279	373	188	6882.56	3115.27	284.16	85.8777	6345.95	2697.03	354.165	357.271	8591.17	5231.93	946.122	113.601	6718.13	3406.18	2127.91	101.691	8532.83	2205.87	816.894	103.261	8162.56	2335.61	911.617	93.2606	8106.27	2516.05	8362.32	114.702	9861.8	2531.97	5480	98.8883	9549.95	3324.8	706.186	90.3298	-7.32	13.92	4.29	1
673	1340	1	1	278	933	0	278	933	274	6965.49	1738.2	242.164	96.3175	6559.55	3797.35	3499.86	1427.16	8886.97	36179	487.106	114.96	7324.05	11363	1541.03	97.8139	8996.73	1473.58	1220.99	101.73	8756.96	1381	1582.62	101.894	8308.35	1560.96	5988.49	110.31	10571.2	1473.19	3844.81	108.96	10402.7	1943.73	519.128	99.0584	24.45	1.3	3.38	1
674	1341	1	1	273	962	0	273	962	108	8113.46	4062.81	345.657	93.8889	8070.88	2886.98	2290.56	406.333	9821.53	4656.44	813.611	99.5741	8855.36	5180.24	7698.83	120.991	9579.44	2793.52	2709.28	100.917	9806.37	2253.07	1846.5	99.8056	9556.5	2579.71	5435.88	110.231	12515.6	2268.08	3267.85	105.407	11816.7	2866.93	606.278	110.954	-13.43	19.78	4.33	1
675	1342	1	1	283	187	0	283	187	666	8775.78	2854.48	281.435	93.8108	8115.96	16293.9	3051.6	599.769	10381.1	19031.3	737.718	115.521	8890.41	9171.3	3644.89	104.503	10418.6	2235.42	1805.72	104.216	10422.8	2180.65	2097.83	93.1051	10306.7	2408.74	8666.49	111.902	12709	2303.72	5591.69	104.015	12178.3	3004.35	657.381	93.0901	13.73	5.48	4.18	1
676	1355	1	1	279	502	0	279	502	480	7505.63	1591.31	223.504	92.1583	7150.92	16692.3	2484.4	992.658	9093.88	16184.4	389.381	132.885	7834.29	4223.55	2261.57	103.812	8869.75	1297.03	1591.34	102.19	8991.62	1287.09	1270.54	98.2438	8852.15	1399.89	8752.47	111.102	10902.2	1397.62	6237.22	102.438	10406	1763.59	702.965	100.102	11.46	6.77	4.01	1
677	1356	1	1	282	388	0	282	388	174	5604.45	2626.44	265.299	76.5632	5283.8	1727.78	195.259	257.937	6991.55	5331.61	764.828	113.575	6061.65	2594.65	1559.98	95.4828	7203.71	2015.55	627.822	90.1437	6248.68	1860.68	673.046	108.586	6456.45	2139.33	6762.93	96.8851	7784.77	1891.32	4323.6	103.92	8783.28	2585.94	621.569	95.2011	-4.3	14.7	4.26	1
678	1357	1	1	279	528	0	279	528	483	9219.02	2313.67	248.743	95.0787	8570.57	4406.14	3000.03	407.805	10660.4	15562.5	703.644	107.65	9217.72	8159.15	3948.11	107.996	10902	1872.83	2580.08	92.7785	10638.8	1767.77	1691.73	98.3395	10968	2000.6	8763.59	112.629	13161.2	1851.4	6395.62	103.526	12821	2431.55	729.857	105.286	-4.42	-8.03	4.21	1
679	1358	1	1	282	430	0	282	430	468	10490.3	1888.85	320.996	94.1367	10044.3	31447.8	1932.98	855.607	12082.8	16230.1	257.438	112.261	10744.4	6270.2	2310.24	101.494	11984.1	1759.71	449.825	90.4637	12431.6	1701.04	357.566	98.406	11930.5	2005.6	22000	139.126	15328.4	2038.11	30706.6	151.227	14569.2	2411.05	2143.1	97.1453	-13.9	-19.48	3.7	1
680	1359	1	1	281	553	0	281	553	559	7871.91	1696.72	237.011	90.7585	7339.58	7154.99	3173.67	553.995	9466.09	27732.6	770.052	114.259	8400.65	8637.82	2524.63	97.6261	9266.43	1425.54	1430.79	99.8014	8936.69	1405.57	1546.96	89.1091	9887.06	1579.52	13612.7	122.907	10817.8	1547.48	9068.15	103.052	10798.8	1973.8	857.159	95.5098	3.9	-23.55	3.84	1
681	1360	1	1	291	57	0	291	57	411	8362.17	4579.72	400.684	91.4185	7226.92	7665.49	314.949	406.625	9013.74	6057.04	639.338	99.4136	7690.2	4288.14	3636.5	95.0535	9196.19	3328.56	738.764	82.8832	8998.61	3120.19	920.747	100.355	9137.95	3590.67	6663.3	108.939	10968.6	3522.55	23279.6	135.414	10447	4402.49	1340.39	105.62	-10.44	-14.58	4.09	1
682	1361	1	1	291	94	0	291	94	212	5763.6	4949.85	370.67	97.7972	4955.97	4788.17	2509.7	443.698	5830.31	29820.8	507.066	97.3302	5141.58	12692.7	4123.5	95.1934	6069.9	3626.25	1656.24	98.9481	6242.62	3456.85	1957.14	101.25	6129.35	3794.76	6610.39	108.896	7691.5	3535.41	5073.88	94.9906	7231.57	4701.11	589.241	100.788	22.9	-4.16	3.76	1
683	1362	1	1	279	862	0	279	862	529	6953.19	2525.55	270.49	88.5539	6547.95	2633.38	655.601	324.382	7953.86	7541.69	567.21	115.27	7256.76	4648.08	4919.19	102.442	8235.41	1761.82	1188.15	107.556	8087.51	1682.81	1500.57	93.7561	7978.14	1920.59	10877.2	110.367	9892.65	1780.08	9143.83	112.938	9560.89	2253.77	799.35	93.9981	-16.46	-1.29	4.26	1
684	1363	1	1	277	585	0	277	585	299	9150.62	2291.95	301.803	93.5117	8699.74	1175.35	1068.94	405.926	10998.6	11027.9	302.669	99.0502	9421.39	7347.34	2625.81	108.702	11536.4	1619.44	2915.69	91.0468	11294	1612.7	1221.43	101.906	11064.4	1789.94	6304.24	106.548	13722.1	1784.56	19939.1	135.15	13345.1	2219.38	1865.78	103.01	-10.63	-12.33	3.98	1
685	1364	1	1	291	247	0	291	247	264	8200.3	2415.58	369.667	97.6061	7397.66	3985.69	2807.91	298.928	9092.92	23447.7	16.8523	104.515	7478.63	5926.9	979.22	90.7008	9533.02	2170.04	593.61	98.822	9321.67	2032.28	55.8106	94.2083	8926.38	3053.64	56377.4	258.617	11574.3	2710.41	45076.9	193.205	10764.9	3131.29	3548.2	93.5303	-19.75	-17.95	2.97	1
686	1365	1	1	279	894	0	279	894	197	6693.38	2521.26	268.239	98.5838	6493	2917.98	3072.75	712.228	9324.64	18912	635.939	119.188	7469.85	9000.91	6667.16	95.9188	8713.89	1790.69	2824.47	90.5584	8170.63	1768.18	3548.63	86.8122	8689.67	2056.35	7567.3	107.939	9457.45	2015.81	13148.8	118.193	9408.19	2568.21	1077.9	106.518	-0.25	-17.02	4.22	1
687	1366	1	1	288	579	0	288	579	269	8432.46	2522.68	283.342	99.7955	8080.72	1905.75	768.275	319.807	10097	3362.07	598.368	104.212	8917.83	5280.45	3331.51	97.2788	10021.4	1632.55	2942.1	90.0409	10279.2	1616.06	1208.22	97.0372	9662	1817.87	6942.32	119.219	12126.8	1785.27	12861.9	113.353	11593.3	2211.76	1195.34	97.7026	-17.74	-1.67	4.11	1
688	1379	1	1	283	728	0	283	728	493	7717.58	2889.9	279.004	88.9351	7024.77	3042.23	2505.8	318.998	9467.54	23046.1	602.586	103.72	7941.66	11190	3273.25	91.9513	9339.79	2062.79	1124.92	96.7546	8675.82	1914.16	2354.32	99.6531	9287.4	2180.11	8613.64	103.824	10520.6	1920.73	3972.85	105.686	10432.2	2603.74	574.276	99.2333	13.15	-10.11	3.96	1
689	1380	1	1	284	654	0	284	654	506	5968.16	2952.77	278.662	93.0474	5443.86	3114.35	574.172	284.128	6755.04	6704.62	700.587	106.144	5771.09	5378.88	13686.8	113.403	6766.03	2022	2237.3	98.0277	6700.33	2023.71	6066.38	94.8043	6600.87	2079.87	5757.81	97.6265	8150.91	2042.11	3852.06	107.555	7606.99	2670.21	629.421	89.0889	1.56	25.2	4.38	1
690	1381	1	1	283	772	0	283	772	369	5321.29	2844.32	274.474	86.9024	5114.76	2787.06	132.301	225.415	6370.16	3509.96	428.041	98.7669	5630.89	2801.76	6091.76	102.434	5877.27	1895.45	1182.25	92.3035	6272.35	1864.87	1828.75	95.4932	6213.09	2042.53	6153.57	106.995	7865.16	1874.91	3020.26	105.217	7708.56	2397.31	499.645	99.4038	-9.34	20.84	4.4	1
691	1382	1	1	285	711	0	285	711	390	9160.71	2032.54	249.297	94.2513	8879.18	2163.91	3969.34	388.162	12216.9	27801.6	807.941	109.292	9931.61	13728.9	1861.73	97.2667	12075.3	1665.24	784.295	98.9667	12054.4	1576.21	1160.87	95.0026	11537.3	1889.57	15458.4	142.536	13563.6	1698.64	7273.19	102.782	13398.7	2162.62	1046.64	98.7462	4.81	-23.02	3.83	1
692	1383	1	1	279	977	0	279	977	420	5963.01	4768.18	371.514	97.9452	5884.18	4301.95	753.533	417.955	7417.9	6821.59	664.34	109.757	6647.59	4997.89	12024.9	117.21	7158.34	2840.78	2092.65	105.286	7049.33	2749.86	3190.8	99.6167	7150.5	3128.12	7074.16	109.862	8403.36	2884.19	4021.01	99.6167	8577.59	3977.57	722.998	92.6	0.98	23.4	4.54	1
693	1384	1	1	282	901	0	282	901	248	9142.04	2269.03	286.21	95.8911	8511.4	2525.4	5679.79	369.218	11067.5	9849.67	483.698	98.1855	9475.08	10126.9	1671.69	109.399	10694.7	1742.58	2947.69	94.1008	10321.8	1715.38	773.27	91.2177	10854.6	1911.85	5582.68	104.258	12741.6	1924.55	16446.7	113.782	12238.3	2335.54	1308.54	85.5847	-14.94	-5.4	4.15	1
694	1385	1	1	285	744	0	285	744	154	4621.2	2919.73	255.955	102.825	3767.44	4533.84	1340.52	291.058	5037.36	19201.1	321.214	119.896	4439.52	6809.72	3279.4	99.4675	4887.2	2024.84	1490.85	90.0584	4508.96	1926.31	2091.01	85.474	5665.34	2118.1	8312.31	99.3247	5184.61	1968.54	3368.16	103.76	5737.75	2609.99	478.403	91.5065	4.5	-4.04	3.93	1
695	1386	1	1	286	624	0	286	624	560	4902.81	2220.85	253.637	97.6375	4502.19	2557.12	831.959	371.33	6091.35	5864.8	700.964	101.836	4642	5878.44	2961.99	93.9607	6160.54	1666.98	1709.15	102.146	5819.58	1553.7	1240.47	100.562	5610.74	2266.84	24237.8	219.959	6963.01	1772.82	12650.2	123.209	6630.8	2231.53	1637.67	95.4179	-21.38	-8.68	3.66	1
696	1387	1	1	295	21	0	295	21	582	14050.8	5027.18	365.347	93.0172	12075.9	6435.91	596.586	1714.85	15330.7	10446	613.926	131.137	12429.8	6307.54	3553.14	107.931	15389.3	3901.8	1263.22	100.775	16102.7	3480.78	1648.77	98.6426	14122.6	3863.67	6064.92	105.333	19761.4	3576.3	7792.85	103.959	18428	4838.48	764.326	97.3007	-13.63	-0.36	4.16	1
697	1388	1	1	283	993	0	283	993	246	4214.39	3352.74	320.118	88.3537	4288.77	3344.52	322.252	251.724	5542.45	4329.61	671.866	93.4878	5224.8	4308.32	13721.9	109.484	5368.74	2323.01	1756.09	101.346	5330.35	2194.87	4074.74	102.057	5086.45	2475.33	6892.03	110.654	6546.72	2258.03	4133.74	92.7967	6897.49	2956.57	600.646	97.5813	2.43	25.28	4.36	1
698	1389	1	1	292	169	0	292	169	387	5732.54	4487.67	354.398	97.6098	5977.45	3605.52	178.997	310.491	6132.86	5709.21	609.537	120.119	5932.08	4424.28	4922.72	108.984	6624.31	3242.82	1547.37	89.1576	7237.99	3054.4	1239.2	98.6357	6775.95	3442.37	7710.81	98.9638	8449.13	3215.75	4689.9	108.243	7967.95	4243.39	665.191	99.199	-9.89	14.64	4.59	1
699	1390	1	1	285	916	0	285	916	306	7398.95	1471.29	220.075	100	7192.76	3813.91	4837.64	2026.99	9536.9	25863.1	363.654	147.278	8596.68	8086.38	1269.88	99.085	9361.62	1260.11	2198.52	98.6797	9300.23	1216.89	1481.36	90.9706	9669.81	1376.76	5053.77	112.02	11195.6	1307.29	8407.68	104.199	11234.5	1719.01	771.134	94.6863	10.07	-19.49	3.83	1
700	1403	1	1	295	78	0	295	78	682	9921.14	5125.11	389.465	96.8622	8541.9	4811.38	1486.71	346.368	11300.5	17338.6	506.762	106.078	9140.71	7975.19	7204.28	98.7214	11321.4	3574.4	1431.37	101.095	11363.4	3370.71	1226.75	98.7463	10619.3	3750.24	7365.56	106.05	13389.6	3592.63	12297.9	117.391	12451.8	4719.69	930.944	91.3783	-0.57	-16.78	4.34	1
701	1404	1	1	291	692	0	291	692	320	5751.02	1511.16	257.344	87.1656	5593.75	13094.9	2130.54	363.325	7435.2	15896	366.291	98.2312	6317.32	6261.94	1468.21	96.7	7530.84	1360.35	606.359	95.4187	7586.97	1336.36	695.138	100.672	7024.54	1599.64	10356.6	138.284	9251.1	1562.38	21068.7	131.831	8611.64	1902.47	1816.71	101.566	-7.26	-18.1	3.83	1
702	1405	1	1	293	228	0	293	228	332	7049.65	3107.34	282.56	97.8434	6595.44	3096.28	3893.36	388.916	7555.23	14007.5	660.684	101.548	7082.18	10210.2	3829.91	102.163	7729.08	2478.16	3717.04	90.1084	8080.72	2197.31	2117.36	88.6958	8024.05	2440.13	10921.8	113.03	9980.34	2360.8	4985.44	107.476	8620.62	3171.61	622.123	94.4066	-9.9	-7.02	4.38	1
703	1406	1	1	291	756	0	291	756	139	7237.29	2018.01	295.698	85.5683	6879.45	3164.07	1659.58	280.309	8662.41	14242.7	330.201	100.878	7209.9	6402.99	1355.6	89.1367	8847.2	1547.19	605.144	99.2446	8455.45	1489.1	411.345	94.8273	8543.68	1663.59	6745.45	94.7842	10238.5	1839.17	23796.1	125.209	9819.96	2094.17	1672.29	81.813	-6.37	-21.54	3.77	1
704	1407	1	1	292	321	0	292	321	584	8287.07	2917.42	283.983	91.2945	7786.35	3286.54	2375.39	388.824	9971.74	16385.9	931.954	105.623	9203.13	6105.92	3330.01	102.229	10222.7	2311.93	1593.55	95.3819	10444.3	2188.42	2766.98	92.0205	11032.5	2532.84	8583.38	106.771	12573.5	2272.32	4896.79	103.058	12858.4	3133.48	613.091	95.8442	2.28	-3.31	4.2	1
705	1408	1	1	293	347	0	293	347	459	8042.58	2622.08	274.678	90.7669	7321.98	2744.52	2249.09	419.211	9036.66	12942.3	690.15	104.388	7821.66	9489.16	2487.56	100.765	9090.4	2126.21	2394.97	105.641	9249.42	1957.32	1356.47	103.932	8853.81	2239.52	7457.06	107.904	10902.9	2042.15	4755.52	101.865	9936.91	2758.19	608.303	96.1089	-8.97	-3.91	4.26	1
706	1409	1	1	297	204	0	297	204	374	6367.17	3279.66	288.203	91.1176	6260.68	6441.35	1318.78	1492.82	7035.56	11660.6	769.398	128.422	6293.14	6414.56	4419.59	100.436	7131.22	2544.74	2117.47	92.7353	7292.78	2312.49	1628.47	92.8048	7078.7	2654.39	9541.7	117.484	9095.71	2363.11	5120.86	107.93	8472.7	3238.06	643.273	100.27	-1.11	4.74	4.49	1
707	1410	1	1	297	239	0	297	239	262	8524.35	2444.23	296.531	92.9237	8148.44	2809.87	4473.28	470.431	10262.7	28059.6	418.649	122.374	8718.23	9217.98	2850.29	101.221	9838.02	1993.74	2454.74	90.6374	10489.1	1836.65	1625.08	101.557	9826.68	2209.15	24424.1	144.481	12409.2	2121.45	13171.6	118.851	12027.9	2682.38	1135.19	93.7252	-0.5	-24.82	3.81	1
708	1411	1	1	298	286	0	298	286	690	8650.51	2349.42	263.929	89.0638	8030.15	5989.46	2512.42	308.083	10329.1	10868.2	511.107	107.588	8896.32	6793.62	2520.91	108.245	10256	1847.55	1308.06	87.8217	10359.8	1743.19	817.514	90.0739	10769.4	1978.64	7183.13	100.73	12699.1	1809.33	6938.87	105.919	12312	2416.39	693.888	93.4725	-13.43	-0.36	4.2	1
709	1412	1	1	293	482	0	293	482	241	8023.76	1675.12	206.685	81.9668	7122.85	2601.42	2546.6	292.349	9283.88	11944.5	332.743	93.6888	7590.17	5307.66	2555.04	93.3859	9217.42	1235.41	1239.82	84.0664	8837.6	1204.15	1271.64	95.5311	8786.55	1238.67	5100.98	82.2116	10338.9	1297.88	3909.41	104.129	10101.5	1671.9	464.826	97.722	-6.57	0.8	4.08	1
710	1413	1	1	299	265	0	299	265	418	7842.64	1728.9	268.593	93.4641	7002.41	22602.5	1321.62	2145.59	9228.97	11761	338.471	165.574	7872.27	4264.37	1920.36	104.684	9359.54	1538.12	328.089	97.8517	9205.05	1524.33	466.124	101.366	8983.79	1857.01	24777.6	143.89	11159.5	1831.74	19556.9	139.644	10730.2	2278.08	1525.68	101.598	-13.78	-15.26	3.73	1
711	1414	1	1	296	385	0	296	385	350	8996.95	2305.76	250.086	93.7171	8464.4	21142.6	3277.84	689.923	11171.5	23234.1	505.457	129.831	9119.47	6252.91	2354.75	90.8114	11515.7	2021.63	1652.38	90.8686	10943.9	1946.99	2152.33	105.86	10850.8	2232.02	15140.5	118.323	13608.5	2088.98	7306.89	115	13792	2767.67	786.106	94.0314	17.28	8.55	3.97	1
712	1415	1	1	297	492	0	297	492	268	8160.31	1844.98	238.093	95.1343	7594.54	2924.83	3518.26	307.418	8800.35	21645.6	485.511	100.209	7515.61	8780.12	1954.44	88.7575	9131.37	1417.36	2136.66	98.3134	8952.68	1408.54	1160.03	96.6754	9424.29	1501.29	7389.96	106.336	11419.9	1459.72	5730.22	100.108	11114.7	1920.75	609.216	94.3358	6.36	-14.5	3.93	1
713	1421	1	1	306	44	0	306	44	436	14110.5	5655.07	409.472	101.798	12218.5	8637.53	3114.2	511.979	15573.5	23413.4	512.663	116.016	12990.7	10517.9	8329.05	103.482	16112.1	4334.97	1962.35	104.628	15936.3	3936.39	2607.4	104.278	15476.7	4354.58	7063.49	109.876	19067.1	4333.18	5343.86	116.261	17717.7	5668.03	737.023	91.6697	15.79	13.49	4.25	1
714	1422	1	1	303	130	0	303	130	669	9983.84	3514.98	311.502	94.4395	8453.42	5058.03	2355.32	338.779	11206.2	13749.3	787.937	102.598	8846	7636.32	2642.55	99.3303	11236.8	2637.51	2143.49	92.1136	10959.7	2545.71	1194.26	96.4096	10752.5	2842.12	6915.93	115.538	13240.2	2692.77	4897.52	115.433	11832	3565.96	644.785	95.4081	0.51	0.48	4.27	1
715	1424	1	1	305	112	0	305	112	606	5727.38	6217.11	444.507	106.129	4925.5	6308.34	508.987	287.536	5960.58	10799.5	456.634	100.701	5154.89	6887.13	9331	104.602	5964.62	4215.52	1358.11	95.4653	5860.69	4077.34	1808.18	98.3531	5834.17	4588.41	7610.77	108.512	7105.81	4164.78	5748.41	101.03	6996.79	5555.92	730.828	93.637	4.4	17.38	4.64	1
716	1425	1	1	297	551	0	297	551	169	5948.04	3079.85	525.154	91.0828	5592.99	15286.8	1819.38	1037.46	6824.01	13038.6	70.2663	154.379	6030.04	7822.6	890.444	104.444	6821.85	2902.12	620.331	88.2308	6214.08	2726.92	12.7811	86.8402	7422.86	3637.5	43815.7	199.112	7872.27	3346.2	38651.5	172.284	8193.01	4105.95	4694.82	109.331	-18.3	-18.97	3.17	1
717	1427	1	1	296	521	0	296	521	319	7709.71	2162.36	232.925	83.9561	7573.5	7773.9	3022.89	328.771	9779.45	26299.9	621.868	109.508	8557.45	5217.53	2130.11	107.834	9063.57	1666.94	1453.27	90.7367	9591.1	1619.15	1766.45	102.953	9338.78	1751.19	7020.11	96.8621	10926.6	1713.41	4792.31	101.273	11053	2227.8	622.781	98.3919	15.44	-1.24	3.82	1
718	1432	1	1	297	572	0	297	572	236	4283.06	2122.32	224.39	87.2839	4384.72	1576.31	2638.58	387.428	5628.61	4601.01	682.242	107.174	4956.99	9820.01	4298.5	100.186	5439.67	1489.7	4467.42	105.856	6036.28	1314.7	2121.44	87.7924	4887.76	1514.37	9887.19	106.475	6776.49	1401.81	5380.25	91.5636	6484.14	1889.19	564.53	104.847	-20.54	5.52	4.38	1
719	1434	1	1	297	617	0	297	617	92	5506.71	1708.99	224	110.076	5344.77	1965.02	954.359	484.022	6443.23	3585.49	818.978	110.815	5734.5	5207.53	1409.38	113.217	6126.3	1329.97	2117.74	91.663	6508.3	1211.45	428.565	111.272	6222.92	1305.79	6074.1	117.696	8049.8	1303.28	4597.37	101.424	7705.33	1741.08	617.174	102.424	-18.4	14.37	4.28	1
720	1435	1	1	296	598	0	296	598	305	5951.93	1595.09	210.216	96.8131	5494.11	1772.77	2625.65	401.63	6598.08	11038.7	625.807	101.764	5493.52	9929.75	2222.15	93.7213	6596.5	1173.07	2250.81	99.6623	6686.12	1078.5	1298.76	94.4525	6453.56	1268.59	6202.49	107.682	7944.32	1159.41	5873.05	113.757	7642.33	1524.1	665.803	85.5738	-11.67	-2.12	4.2	1
721	1436	1	1	297	721	0	297	721	237	5458.84	2665.97	291.557	84.4641	4878.92	3006.65	2244.01	373.329	6408.31	23379.3	459.802	103.97	5184.97	9855.59	2697.54	104.759	6324.31	1980.89	637.439	100.089	6495.11	1918.38	3610.35	96.4599	5492.35	2560.57	33396.7	216.308	8023.08	2181.29	16961.9	131.958	6616.78	2656.33	2018.82	94.3207	-17.46	-13.36	3.4	1
722	1437	1	1	302	370	0	302	370	467	11833.7	1967	247.373	96.0064	10954.1	6738.99	3683.41	461.122	14154.2	30127	612.52	109.887	11556.7	13532.1	1936.43	106.76	14278.3	1646.86	1426.46	92.4582	14138.6	1646.24	1440.64	96.6724	13397.9	1843.12	11495.7	117.028	17199.8	1770.66	5937.91	107.143	16235.6	2330.38	660.839	93.3897	5.83	-23.62	3.85	1
723	1438	1	1	293	817	0	293	817	217	5601.65	5163.6	402.12	86.5991	5212.24	5080.74	652.783	280.235	6564.08	5185.72	364.438	97.8617	6064.52	5528.3	11265.1	109.608	6585.53	3625.25	1381.84	104.217	6098.43	3328.76	3012.52	105.06	6422.55	3990.52	27377.5	166.088	8059.84	3527.32	7253.95	116.774	8138.79	4810.63	1047.08	120.134	-23.41	-8.78	3.92	1
724	1440	1	1	303	399	0	303	399	566	8674.93	2326.05	261.574	91.8322	7923.12	23405.5	2280.67	1311.16	10116.6	17942.1	582.337	130.648	8432.67	6455.87	2208.66	110.438	10101.5	1919.14	969.534	99.2597	10256.3	1875.88	972.694	97.9134	10027.4	2093.03	9774.29	115.855	12517.7	2014.97	8200.8	111.814	11877.5	2663.56	803.625	92.5035	15.18	8.84	3.97	1
725	1442	1	1	302	417	0	302	417	373	4966.05	3366.8	302.619	95.9571	4814.35	2634.46	1908.92	364.962	6054.45	9828.01	483.177	105.362	5227.82	6056.42	6587.68	111.536	5698.95	2538.4	2832.69	90.0107	5831.8	2388.35	2810.47	103.378	5728.92	2587.25	11729.6	121.075	7080.13	2545.53	8226.91	107.649	7115.83	3339.09	898.306	95.807	-15.47	-1.3	4.5	1
726	1444	1	1	292	908	0	292	908	282	6711.46	2866.37	296.823	89.8759	6498.77	2867.92	2368.4	2959.39	7946.69	4699.04	468.55	199.805	7242.13	6527.55	5485.76	125.014	7767.82	2240.19	2440.34	102.018	8351.87	1978.67	1783.26	125.106	7238.72	2269.76	5843.21	117.667	10175.9	2086.64	14709.4	120.004	9491.15	2701.35	1204.99	94.0248	-17.34	-3.27	4.39	1
727	1446	1	1	300	671	0	300	671	263	6725.75	1973.78	237.232	91.1597	6234.83	1692.63	2587.92	320.681	9337.7	7913.38	608.992	108.228	7967.96	5283.37	2083	95.9468	9523.48	1511.48	2555.2	106.285	8939.09	1420.7	1231.64	94.403	8131.34	1582.27	6560.35	97.5285	10870.9	1495.44	3786.94	100.624	11721.8	1964.41	571.129	97.0836	-11.89	7	4.15	1
728	1448	1	1	295	852	0	295	852	708	6465.81	7233.73	509.507	91.2599	6116.97	10499	1347.98	332.49	7772.09	21443.2	525.883	103.095	6630.71	11835.6	10740.4	110.682	7746.85	4440.29	1154.31	92.267	7616.3	4381.37	2627.17	100.713	7470.89	4602.62	9523.68	112.251	9501.5	4441.9	4186.41	105.028	8667.54	5779.47	741.473	99.0141	14.79	14.5	4.33	1
729	1449	1	1	302	465	0	302	465	216	9279.1	2073.78	257.532	100.444	8182.89	4664.49	4291.66	386.287	9955.45	8456.6	525.06	90.6435	8422.73	7330.97	2162.07	97.1111	9887.18	1638.82	2362.44	106.273	9674.28	1523.41	1499.64	104.602	9729.94	1738.62	6809.58	109.407	11643.3	1633.47	6470.17	107.44	10637.2	2194.27	734.995	99.6157	-13.94	1.67	4.28	1
730	1452	1	1	298	764	0	298	764	190	6616.77	1886.24	269.553	101.205	6153.67	2094.57	1426.79	508.789	7486.08	2426.32	685.805	97.3421	6809.45	5496.97	2026.37	95.6632	7411.31	1325.74	812.168	91.8053	7669.83	1267.35	946.368	103.158	7026.25	1461.17	4031.78	106.858	9802.58	1532.28	25845.8	146.553	9146.15	1799.07	1845.76	98.1579	-11.32	-14.04	3.54	1
731	1454	1	1	306	450	0	306	450	523	9161.1	2098.27	246.036	92.652	8478.9	3859.15	1834.65	377.61	10949.9	16141.6	499.402	99.6922	8811.54	6397.42	3548.12	98.3614	10968.2	1620.72	1278.1	103.317	11016.7	1579.07	2516.51	92.2371	10420	1825.66	14027.6	129.023	13230.9	1707.47	5521.6	104.554	12526	2173.47	739.308	85.5468	-11.48	-8.78	4.08	1
732	1456	1	1	301	748	0	301	748	378	8444.76	2006.7	246.669	95.1561	7751.63	3005.42	2760.2	392.016	8901.84	23418.4	374.656	109.696	8160.08	8559.14	1612.28	93.4021	8559.78	1644.12	895.36	95.2566	8425.98	1490.36	1222.17	97.91	10171.8	2387.15	29465.4	262.368	9749.38	1767.87	18557.2	134.868	10358.8	2234.86	2056.39	91.3148	-16.89	-13.41	3.63	1
733	1458	1	1	297	946	0	297	946	386	8928.99	2590.77	278.282	100.775	8565.81	3002.63	2945.51	569.943	11378.9	23163.9	624.87	118.681	9174.97	9573.13	2885.56	96.9534	11244.7	1879.48	2195.73	99.4378	10769.2	1841.32	2065.08	90.1166	10861.3	1997.12	7115.52	113.909	12798.5	1880.57	4463.08	113.907	12269.3	2500.51	608.863	102.588	12.08	-12.42	3.98	1
734	1460	1	1	298	807	0	298	807	387	7260.59	2456.62	267.385	94.9251	6707.73	2923.81	1407.88	314.643	8197.94	3179.05	498.786	93.6744	7198.99	5285.75	2828.06	95.1473	8157.2	1719.56	2043.03	92.1421	8371.18	1607.19	801.305	89.7752	7743.98	1713.97	5995.07	115.362	9788.12	1650.24	4158.89	99.7571	9465.74	2225.55	529.047	96.0775	-19.11	13.25	4.25	1
735	1462	1	1	300	798	0	300	798	200	6717.65	2117.31	246.12	96.005	6206.25	2615.2	2607.94	360.675	8952.51	4980.52	573.13	123.55	7457.4	7483.38	1559.5	108.825	8693.82	1574.59	3271.71	100.65	8639.7	1546.79	1539.35	101.985	8729.16	1752.64	6461.12	109.355	10120.4	1542.97	4795	97.815	10071.5	2063.22	605.82	86.995	-20.15	8.88	4.27	1
736	1463	1	1	308	488	0	308	488	316	10792.1	2256.16	269.282	90.8133	8910.84	2540.21	2564.39	389.769	12739.3	13642.5	677.43	116.199	12144.2	9472.38	2755.19	97.788	12674.4	1855.02	2722.29	103.509	12106.9	1749.64	1448.72	95.8038	14299.6	1922.23	9014.22	113.003	15032.1	1802.72	5611.19	111.139	15888.5	2448.74	718.905	103.861	-6.53	-7.63	4.07	1
737	1465	1	1	307	509	0	307	509	466	8147.64	2026.89	238.519	96.6051	7312.39	1782.19	3143.42	408.137	9439.26	13344.3	631.077	105.903	8402.81	10818.9	1708.16	97.3648	9761.88	1553.2	2868.96	95.1395	9413.29	1482.03	1206.64	83.6223	9656.62	1705.82	7081.97	110.182	11446	1558.01	4891.25	101.157	11128.2	2079.68	596.489	96.4549	-8.54	-5.19	4.13	1
738	1466	1	1	303	689	0	303	689	118	4883.34	1888.69	327.653	87.1864	4984.39	27789.7	1733.32	467.551	5757.8	18506.1	263.847	95.8898	5091.75	7291.08	1459.86	104.102	5663.15	1715.71	1202.92	89.1186	5623.6	1697.58	1480.48	104.008	5193.64	1802.07	4660.07	103.602	6861.33	1959.3	24339.4	149.288	5847.82	2383.44	1851.17	97.2288	-8.22	-18.89	3.35	1
739	1468	1	1	310	85	0	310	85	246	10667	3281.86	321.516	91.4472	8881.2	3442.57	2262.42	389.768	12012.1	8417.31	487.126	107.02	9093.54	5566.39	4847.19	101.898	12189.3	2392.25	2715.52	91.7642	11698.1	2451.13	1390.23	99.5081	11423.8	2593.76	7141.24	115.049	13680.6	2673.71	6171.93	112.793	13461.7	3407.34	736.028	86.4472	-12.69	10.11	4.26	1
740	1470	1	1	305	651	0	305	651	365	8537.65	2401.34	257.827	94.3315	8363.25	2816.07	2635.18	388.899	9770.11	20616.7	624.605	108.507	9564.16	9701.19	4641.81	97.3068	9820.3	1767.21	1851.44	89.0685	10092.5	1685.55	1881.74	93.0411	10181.7	1844.55	6921.1	107.545	12445.9	1767.61	4709.72	105.233	11041	2261.02	655.447	89.6411	10.06	-8.25	4.04	1
741	1472	1	1	311	180	0	311	180	470	6733.46	3587.04	305.689	89.2085	5555.13	3980.99	2407.93	557.213	7103.76	31129.9	732.204	111.726	5843.12	6653.65	3313.15	101.998	7091.75	2567.7	1081.34	90.6447	6590.59	2489.03	1496.94	92.6404	7348.11	2895.84	7175.78	107.483	8709.68	2574.59	4274.61	105.07	7778.77	3547.64	597.23	97.1128	23.11	-12.07	3.6	1
742	1474	1	1	298	972	0	298	972	581	8557.68	2186.73	254.778	96.5095	8237.48	3944.13	3212.4	340.349	10591.4	26304.7	487.988	97.5215	8998.99	11883.6	3343.22	100.162	10579.1	1639.07	943.439	98.8916	10563.3	1595.65	1634.07	95.9157	10386	1814.24	6765.39	114.771	12899.3	1679.05	4188.66	103.692	12126.8	2175.12	580.203	98.1446	18.38	-8.03	3.83	1
743	1476	1	1	313	200	0	313	200	404	10548.5	3148.05	315.943	87.0223	9630.45	2235.41	4247.23	717.131	12449.3	25744.5	469.299	100.48	10366.9	9984.04	2889.21	96.2797	12675.5	2384.67	1003.85	99.8243	12764.2	2373.44	1901.73	103.116	12257.7	2638.91	6228.21	115.082	15550	2615.02	22107.9	128.918	14670.3	3325.05	1500.26	94.3787	-2.91	-21.27	3.94	1
744	1478	1	1	311	252	0	311	252	202	9860.46	2683.54	261.347	87.1287	8764.83	2871.75	2551.82	326.688	11453.8	11577.4	681	106.663	9138.21	9812.59	1797.62	96.4802	11717.7	2113.39	2079.04	92.0347	11128.6	2048.27	2416.41	93.3713	11210.3	2217.01	10711.9	110.025	13457.4	2155.73	5122.73	109.5	12274.5	2985.23	632.188	88.6485	-11.04	-5.45	4.2	1
745	1480	1	1	313	290	0	313	290	362	9575	2875.86	276.155	96.3343	9053.11	5030.43	2156.98	358.577	12086.2	14884.7	549.978	108.514	10289.7	8473.99	2761.1	101.434	11957.1	2248	927.878	94.6961	11749	2133.84	1953.07	96.7983	12258.6	2448.28	8139.72	114.166	14265.9	2148.94	5233.31	101.425	14117.5	2973.4	630.13	98.9254	-3.99	-7.18	4.15	1
746	1482	1	1	308	779	0	308	779	199	6024.48	2675.94	275.955	87.4271	5515.18	3052.04	1840.61	388.613	8669.97	3534.03	560.01	101.538	6330.96	4824.47	3111.64	103.246	8168.21	1757.81	2657.58	114.879	7669.34	1851.86	1891.27	96.1005	7519.27	1958.79	7940.89	111.688	8763.89	1912.77	4301.96	102.347	9630.33	2396.06	561.814	88.0201	-16.33	14.93	4.37	1
747	1484	1	1	311	315	0	311	315	548	7407.67	3477.67	305.297	85.9416	6594.42	3928.77	1648.21	382.401	8664.62	16406.8	605.642	111.633	7128.52	9544.8	8643.2	117.852	8679.37	2711.98	1729.69	88.4088	8662.04	2564.56	2960.25	99.2099	8444	2951.81	8391.9	113.602	10459.9	2667.01	5945.83	107.759	9913.68	3698.14	715.387	92.1277	9.05	15.15	4.36	1
748	1486	1	1	309	544	0	309	544	240	5780.92	2608.54	576.737	97.2458	5443	27186.9	558.679	2423.16	7059.12	6979.83	65.8708	336.154	5833.7	5218.95	1495.49	144.275	6963.95	2685.86	308.425	110.667	6787.5	2576.81	182.979	101.9	7303.99	3519.45	38434.6	225.887	7757.23	3121.41	33285	165.4	7701.29	3963.19	4935.48	105.096	-16.48	-19.97	3.23	1
749	1500	1	1	309	556	0	309	556	198	5779.26	2949.73	554.308	85.7374	5408.81	4848.06	101.773	255.884	6989.62	4221.3	57.5354	91.096	5893.26	3967.12	2030.15	86.7475	7044.66	2708.47	290.369	104.46	6952.39	2599.09	499.091	99.1869	6955.55	3179.51	31795.8	165.01	8195.43	3155.49	36982.7	157.172	8266.32	3873.8	3867.77	95.5657	-17.89	-17.87	3.14	1
750	1501	1	1	305	987	0	305	987	271	4549.42	2546.9	270.631	90.7196	4337.38	2580.94	474.004	431.598	5639.17	11909.7	775.358	114.369	4791.49	3196.02	2653.5	103.683	5590.15	1774.9	743.727	90.679	5419.2	1717.92	1168.91	102.151	5192.83	1945.96	7831.44	108.945	6531.16	1799.04	5062.3	98.7749	6411.44	2339.68	675.317	91.738	-7.48	4	4.24	1
751	1502	1	1	316	229	0	316	229	326	6941.17	7065.97	500.184	98.6534	6102.23	6373.39	193.926	348.129	8544.53	6983.77	687.979	115.064	6934.97	6144.53	22385.8	131.218	8549.98	4838.09	2386.22	107.758	8119.02	4896.39	6669.79	101.577	7622.71	5101.38	8034.09	112.083	9585.4	5126.7	5146.89	102.85	9711.38	6946.77	956.564	102.304	8.64	23.75	4.4	1
752	1503	1	1	322	0	0	322	0	338	8066.71	22720.1	1698.07	100.136	6761	20294.2	167.021	324.166	7845.7	19866.6	352.325	116.627	6849.64	18935.8	2269.49	117.121	8421.87	18034.2	635.038	107.115	8313.36	16925.9	911.547	103.973	8435.13	19730.4	9838.25	134.598	10787.9	17399.9	4755.38	124.669	10023.6	21487.9	2232.48	95.1391	20.24	9.81	4.23	1
753	1504	1	1	319	153	0	319	153	209	3803.55	4611.71	340.411	98.067	3011.79	4288.96	74.0335	277.766	3704.24	3978.36	825.431	99.2919	3316	4153.38	3328.42	106.426	3599.69	3192.86	1025.1	93.1196	3611.04	3089.75	907.426	93.0287	3544.33	3543.84	6039.68	95.5263	4562.22	3250.19	4257.57	108.411	4599.71	4460.97	572.053	104.627	-1.54	13.38	4.75	1
754	1505	1	1	320	88	0	320	88	605	12328.5	3244.11	355.749	92.0628	10678.3	6079.71	3345.22	424.707	13248.1	14272.6	572.266	100.235	11574.7	5430.54	2512.13	93.9388	13224.9	2607.36	1709.06	94.3669	13275.6	2421.16	1072.41	96.5141	13334.3	2835.91	6378.69	113.502	16088	2575.05	14367.5	125.124	15705.5	3454.68	1364.82	94.1719	-7.85	-11.55	4.16	1
755	1506	1	1	315	597	0	315	597	528	8562.5	2056.59	234.795	89.5133	8216.86	2212.42	2489.93	394.038	10339.7	22168.4	687.65	106.591	9171.04	9558.8	2870.91	98.9943	10279.1	1502.8	1676.82	90.6383	10379.9	1447.1	1694.6	94.8182	10435.9	1591.13	6074.67	107.97	12777.3	1506.84	4190.73	105.373	12038.6	1942.47	583.095	97.6326	10.82	-13.01	3.89	1
756	1507	1	1	314	616	0	314	616	306	7154.26	2799.64	280.67	89.6634	6690.74	3217.77	2454.56	445.765	8714.96	4684.41	611.124	99.7516	7401.73	11476.5	6233.08	109.797	8504.45	1994.91	3056.48	96.8791	8668.5	1866.86	2484.24	100.124	8219.22	2212.46	7412.46	106.539	10469.6	1969.83	5116.47	111.222	9596.44	2718.82	670.699	97.1797	-18.69	5.1	4.4	1
757	1508	1	1	311	626	0	311	626	230	8092.51	2207.06	255.287	88.5261	7156.49	2712.4	2770.08	477.835	9742.3	3096.91	739.061	101.978	7608.28	8576.18	2585.17	98.7435	9717.63	1433.02	2980.27	90.9	9278.43	1429.3	1258.09	100.409	8980.96	1603.35	5784.87	110.504	10852	1561.9	3874	103.196	10433.4	1950.2	548.235	111.348	-21.55	8.41	4.19	1
758	1509	1	1	318	255	0	318	255	333	9158.81	2003.78	257.523	93.3123	8278.59	1833.52	1371.8	385.282	10149.3	5260.94	687.435	111.255	8748.59	6156.88	1794.42	100.544	10149.3	1602.33	1947.16	92.1051	10374.6	1495.68	483.925	94.5736	9793.92	1742.29	10610.8	115.327	12885.9	1635.48	5729.37	107.453	12313.9	2146.65	655.565	95.7868	-22.45	0.27	4.05	1
759	1510	1	1	314	667	0	314	667	695	7151.1	2077.99	246.58	92.964	6724.02	3360.42	2933.35	334.204	8828.4	22703.7	567.83	103.329	7707.65	8305.11	2027.65	102.019	8558.82	1578.63	1341.12	97.4086	8552.08	1506.1	1382.07	87.1856	8115.22	1645.76	6814.69	107.901	10415.1	1556.79	4007	108.537	10258.1	2045.71	549.646	103.314	12.57	-14.64	3.86	1
760	1511	1	1	277	953	0	277	953	431	7776.58	2589.1	258.561	95.8654	7621.37	3192.59	2806.67	319.035	9701.67	7690.9	503.928	106.858	8518.68	8953.39	3642.24	101.712	9496.15	1865.02	2806.5	105.784	9541.34	1729.63	1468.4	96.5545	9433.27	1923.33	6312.31	110.063	11667.5	1789.26	6272.44	105.763	11040.3	2352.91	702.93	93.2459	-16.45	3.9	4.31	1
761	1517	1	1	313	844	0	313	844	345	9164.48	1997.52	292.806	91.5391	8354.95	2172.5	2343.35	552.87	10911.9	10663.6	354.009	106.371	9600.48	5722.59	2700.58	102.786	11058.2	1558.7	1816.37	86.9044	10894.7	1535.79	600.974	99.5101	10709.7	1622.67	5259.47	103.351	13344.3	1813.83	21331.7	125.98	13009.9	2177.07	1570.64	99.5884	-10.65	-12.63	3.93	1
762	1518	1	1	316	697	0	316	697	334	6321.84	1766.57	236.596	111.904	5717.2	3741.61	3164.23	307.581	8944.15	11704.4	442.249	97.6198	6445.33	7687.81	1257.44	94.6078	8754.62	1364.92	2024.54	92.4192	8117.19	1340.14	383.967	98.5569	7757.04	1840.63	24611.1	192.644	9457.68	1514.49	10060.5	103.482	10033.4	1853.66	1143.28	101.494	-18.6	-8.89	3.8	1
763	1519	1	1	317	397	0	317	397	114	7382.05	2593.51	298.781	68.4825	9017.87	9025.34	3082.24	434.526	9655.25	20653.7	528.132	102.956	8277.34	10488.8	2130.04	106.316	8488.32	1937.68	1891.69	72.4211	10228.9	2139.64	1308.72	90.7368	9136.26	2265.14	21833.7	125.956	12481	2234.46	9451.81	119.096	11445	2945.51	922.702	90.7456	-2.76	-18.36	4.01	1
764	1521	1	1	321	313	0	321	313	377	6594.9	3279.93	292.369	93.565	6145.36	3120.08	808.724	310.936	7017.98	10387.6	606.432	104.663	6383.79	5543.19	7145.9	104.337	6914.3	2426.86	1459.4	92.3926	7289.1	2343.44	2214.2	92.5066	7079.77	2658.14	8184.09	112.361	9165.47	2379.77	5097.35	103.332	8249.31	3269.32	624.931	100.586	-0.8	7.27	4.46	1
765	1523	1	1	324	50	0	324	50	500	8927.16	4451.39	364.182	95.876	7770.55	4374.53	3985.86	378.448	9022.71	8498.73	586.602	101.522	7901.1	7477.39	5451.33	98.24	9396.11	3530.18	2156.5	97.504	9522.65	3416.92	1050.98	93.984	9131.45	3854.66	9979.08	111.218	11836.3	3577.19	13932.4	112.972	10786.3	5016.44	1107.93	100.26	-15.73	-4.36	4.51	1
766	1525	1	1	304	875	0	304	875	821	7997.27	2116.18	240.831	95.0828	7694.05	8219.99	1991.69	410.078	9973.86	15293.4	608.781	113.295	8401.39	7591.53	4382.32	103.214	9821.94	1655.69	1782.81	95.81	9547.79	1586.66	1727.31	97.8819	9624.11	1775.5	7332.74	119.191	11466.2	1629.59	4142.16	102.104	11158.8	2191.37	572.667	98.7454	6.76	3.26	4.19	1
767	1529	1	1	318	453	0	318	453	161	9612.86	1988.63	264.106	102.012	9863.21	1956.81	3062.25	534.298	12210.1	26568.7	673.174	107.453	11087.5	13671	2343.62	99.3789	11780	1634.94	1084.06	84.8758	12341.7	1571.52	1641.63	103.826	12512	1714.85	8051.37	98.441	14820.4	1676.86	6333.51	112.174	14267.8	2157.42	731.801	96.8758	21.95	-5.31	3.84	1
768	1531	1	1	316	766	0	316	766	212	6445.43	1953.86	241.335	105.264	6037.21	2251.72	1022.59	368.071	7722.21	2626.99	614.717	96.5236	6811.3	3929.59	2938.83	95.5943	7822.1	1318.4	2574.4	103.283	8030.81	1296.48	1732.63	86.8066	7223.29	1407.67	6374.99	111.406	10208.2	1392.49	3451.22	97.8821	9673.16	1789.41	518.113	89.6179	-18.88	14.75	4.18	1
769	1532	1	1	321	363	0	321	363	349	7704.33	2622.04	265.003	96.7507	7721.18	2989.38	3498.74	423.352	8811.64	29311.6	761.395	114.235	7781.12	11245.9	3189.49	103.934	8727.81	2274.24	1633.21	98.3467	9420.46	2152.97	1486.97	98.1662	8860.7	2447.01	13587.2	105.352	11582.9	2263.11	6260.2	112.003	10195.1	2867.09	714.255	93.9628	5.87	-23.42	3.82	1
770	1533	1	1	318	468	0	318	468	431	9366.53	2185.65	265.993	90.4988	8798.71	3528.06	4306.55	443.343	10167.3	25585.2	812.186	108.411	9589.7	14173.4	2461.3	102.364	10288.6	1865.15	3109.97	105.269	10672.4	1644.53	1526.91	94.6984	10466.6	1929.62	7540.46	111.555	13197.3	1753.69	8263.27	115.817	12493.1	2308.91	837.07	91.9606	4.93	-18.33	3.96	1
771	1534	1	1	315	899	0	315	899	497	7323.14	1882.08	245.863	92.4366	6600.92	4667.1	3379.92	449.775	8908.41	25547.9	495.31	105.459	7122.93	12573.1	2625.33	99.3159	9151.52	1482.25	2296.52	97.6378	8846.91	1442.85	1721.04	92.3682	8499.32	1617.48	6982.17	110.974	10559.6	1501.28	4060.86	102.521	9791.18	1961.14	553.199	88.0443	17.62	-7.72	3.81	1
772	1535	1	1	323	295	0	323	295	281	8887.3	2950.54	269.886	98.0427	8597.57	3227.56	1856.9	341.381	9902.4	15915	486.046	109.384	9251.33	8444.27	3920.29	115.431	9579.3	2216.73	1380.6	106.174	10448.4	2106.38	1564.6	101.039	10296.8	2376.89	6405.01	102.68	12903.6	2108.76	4301.77	106.185	12406.3	2968.39	560.854	99.3452	-3.2	-6.4	4.15	1
773	1536	1	1	313	967	0	313	967	350	4369.13	3266.89	289.026	96.1286	4111.58	5707.65	880.334	297.891	4553.79	13490.6	456.343	100.146	4399.32	5805.13	3109.39	93.1143	4468.89	2224.73	846.326	81.56	4406.9	2152.65	931.254	95.82	4765.14	2393.85	6229.28	108.897	6152.96	2254.43	4212.41	100.84	5487.47	2964.53	601.569	97.2257	-1.66	1.49	4.28	1
774	1538	1	1	323	344	0	323	344	513	8474.21	3085.67	286.864	90.7057	7657.45	4100.58	2361.98	420.766	10167.9	21337.3	582.957	112.737	8930.63	6979.05	4391.1	110.838	10279.8	2391.55	1289.73	91.7134	10075.8	2276.77	2513.51	100.431	9855.6	2463.63	7219.43	114.969	12317	2425.71	4522.88	103.934	12390.9	3215.25	600.298	92.1306	8.52	-7.27	4.09	1
775	1540	1	1	319	548	0	319	548	567	5769.94	2932.77	598.379	99.5079	5456.83	10103.2	295.344	496.647	6377.75	16889.1	85.1817	113.942	5834.35	5877.63	1869.14	98.8959	6142.46	2756.89	319.416	107.16	6504.59	2683.51	392.72	95.843	6372.82	3649.56	38714.2	228.344	7834.98	3243.39	35555.8	173.342	7310.78	4099.46	3838.19	97.381	-18.26	-16.76	3.2	1
776	1542	1	1	311	922	0	311	922	643	8717.82	1987.59	255.667	87.6594	8133.26	7946.91	3162.84	636.607	10849.1	29082.5	467.728	103.404	9176.11	9124.88	2414.09	103.104	10799.3	1606.06	832.313	97.1757	10417.3	1512.04	1213.67	92.5894	10860.7	1753.91	5991.67	106.981	12505.2	1701.89	10714.8	114.61	12223.2	2177.62	857.201	92.5303	19.11	-0.75	3.82	1
777	1544	1	1	327	38	0	327	38	335	7347	14629.6	894.424	98.3343	6340.08	12816	131.11	382.436	8615.14	11083.2	609.737	117.248	6813.14	10562.5	21083.4	134.197	8456.73	9939.94	2015.17	94.1672	8036.95	9649.14	3143.06	102.821	8427.94	10144.7	7208.5	119.988	9189.16	10050.8	4536.21	111.603	9370.47	12802.3	1100.27	101.084	11.27	20.84	4.51	1
778	1546	1	1	311	1007	0	311	1007	386	8842.18	2016.27	237.233	86.5259	8361.02	2715.36	1844.46	301.759	11305.3	12469.4	558.083	107.052	8839.52	6894.03	1744.84	94.5725	10765.7	1494.56	1736.47	93.3705	10495.4	1396.33	816.777	104.425	10295.4	1580.65	6114.36	113.142	11943.6	1520.17	3754.59	93.9378	11513.7	1976.14	531.674	101.984	-7.41	-0.51	4.04	1
779	1548	1	1	327	70	0	327	70	263	6887.79	2840.61	278.947	93.6806	6074.32	6240.41	694.487	400.909	7755.85	10848.5	531.156	106.312	6426.03	3845.39	2720.84	83.4563	7751.58	2072.16	1143.72	100.506	7757.65	2090.71	1144.65	84.8403	7556.84	2410.43	27305.3	147.779	8918.64	2292.67	7948.16	108.304	8437.25	2968.22	877.449	96.2852	-19.22	-9.38	3.74	1
780	1550	1	1	326	188	0	326	188	457	11861.1	2673.85	280.786	95.4048	11075.2	7923.29	4454.33	418.549	13415.1	35891.3	534.239	103.98	12142.8	10285	2296.11	99.8731	13276.2	2141.67	760.21	97.453	13587.4	2064.99	1687.21	102.035	14042.2	2270.51	6879.35	114.374	16811.1	2129.62	5088.69	102.383	16598.1	2847.22	609.433	96.0438	23.28	2.47	3.74	1
781	1552	1	1	323	575	0	323	575	612	8631.93	1632.74	221.286	93.8415	7871.67	4842.07	2294.32	342.727	10453.2	23210.7	361.415	100.962	9050.63	9446.86	2631.53	98.6863	10377.7	1186.97	890.632	94.7729	10189.4	1154.84	1450.5	94.7386	10113.2	1311.45	7495.01	110.152	12381.9	1261.34	6899.43	104.487	12336.8	1631.85	639.046	92.8513	5.02	-16.84	3.87	1
782	1554	1	1	318	737	0	318	737	178	8935.66	1812.87	231.006	92.3427	7316.76	1831.54	2630.13	326.691	10312	19420.5	396.882	119.343	8208.95	10194.3	1502.42	93.5112	10299.9	1291.79	1261.19	105.624	9339.31	1243.79	1673.4	92.9438	10675.3	1512.38	14770.9	109.18	10930.6	1248.58	4006.65	121.146	11485.4	1698.78	533.848	102.826	-1.06	-15.01	3.88	1
783	1556	1	1	321	641	0	321	641	690	8514.5	2185.58	239.717	91.8536	8226.51	2640.94	2719.99	378.799	10319.5	20247.6	595.875	99.9841	9341.44	10293.6	3932.86	98.4565	10156	1695.67	2161.83	99.9435	10108.2	1591.82	2278.63	97.1014	10029.7	1770.55	6560.58	110.403	12490.1	1611.95	4191.62	101.535	12333.3	2171.15	566.983	94.2826	3.74	-12.61	4.02	1
784	1558	1	1	319	830	0	319	830	640	8008.19	1874.42	241.998	101.127	7652.66	2405.61	2554.21	319.592	9807.43	21079.2	362.606	105.742	8343.95	5647.15	2627.43	101.781	9630.32	1425.6	1329.25	91.4766	9661.41	1402.99	1803.77	92.825	9150.66	1566.19	4825	95.8328	11637	1538.09	7298.68	101.617	11088.4	1952.42	737.992	99.6859	4.17	-15.6	3.91	1
785	1560	1	1	330	101	0	330	101	287	9748.7	7870.24	978	101.317	8278.8	23981.3	235.564	941.467	10409.2	10228.3	3.30314	104.516	9060.85	8042.03	7038.2	109.094	10519.9	6469.25	98.6899	98.6237	10100.1	6370.82	104.446	97.5854	10697.5	6926.26	5890.34	118.338	12213.6	7577.19	58237.4	241.474	12068.4	8780.67	5873.45	104.369	-12.86	-22.33	3.48	1
786	1561	1	1	328	238	0	328	238	302	11450.9	3027.42	298.543	87.9669	10351.4	3422.31	2953.81	521.007	13688.8	25003	763.487	120.977	11017.5	9567.72	4924.58	105.351	13414	2511.45	1630.97	96.3311	12756.8	2314.18	1785.17	93.2417	14230.6	2679.64	9891.92	116.159	15162.3	2474.74	5593.25	108.573	15010.7	3377.97	711.096	102.503	16.9	-6.55	4.03	1
787	1562	1	1	326	393	0	326	393	193	6916.24	1891.67	236.896	91.9016	6466.69	10977	1614.22	1226.16	8143.71	10454.9	443.518	116.829	6798.63	5420.49	1311.89	94.5389	7070.11	1659.03	1164.42	98.8031	8051.58	1437.76	297.922	110.093	7537.85	1762.06	17202.4	133.637	9728.02	1591.02	8032.3	120.301	9134.49	2188.01	820.347	98.4041	-4.65	-13.81	4.06	1
788	1563	1	1	322	758	0	322	758	181	6639.48	1978.42	228.514	100.16	6978.08	2252.7	731.696	412.017	8681.13	5574.49	539.735	101.182	7518.41	4658.44	4508.24	111.608	8444.48	1397.61	2337.71	89.3591	8709.39	1388.85	3074.34	102.547	8020.06	1545.29	8255.72	107.746	10585.5	1511.6	4023.62	100.094	9706.82	1966.25	553.967	91.4365	-11.93	15.52	4.25	1
789	1564	1	1	325	493	0	325	493	111	7329.17	3032.54	278.306	85.2793	5810.11	3072.99	2369.2	408.946	8335.07	19868.1	668.694	99.6937	7135.53	9941.81	8446.87	111.027	8661.23	2385.07	2858.77	97.5676	7775.31	2303.06	8913.95	99.3243	8467.24	2564.86	9811.71	116.784	10363.2	2434.37	5848.99	90.5405	9985.31	3201.82	800.135	96.6667	10.87	14.56	4.28	1
790	1565	1	1	327	414	0	327	414	492	8895.45	2671.17	268.622	89.8719	7809.54	3100.59	3157.45	382.85	10604.8	26433.2	648.951	108.415	8629.35	8134.76	2255.87	100.472	10990	2053.26	1332.75	103.97	9935.76	1898.59	1550.57	98.185	10910.8	2172	8058.38	100.47	11597.9	1963.59	5207.72	102.862	11683.3	2717.86	629.372	96.0163	18.27	-13.73	3.87	1
791	1568	1	1	331	273	0	331	273	304	7817.5	3029.08	304.188	83.5428	7034.49	2950.54	1353.42	373.569	9218.06	16879	626.543	108.618	7550.89	6769.25	2539.83	103.549	8835.74	2158.46	1005.49	90.1086	8491.32	2105.92	1479.65	102.454	8659.63	2382.3	8664.01	112.039	10108.3	2177.6	4842.04	94.6875	10081.5	2977.37	614.007	93.0461	-2.02	-7.06	4.15	1
792	1570	1	1	329	382	0	329	382	369	4119.95	3881.71	350.198	100.076	4011.12	11067.1	731.724	498.547	4705.17	9056.21	437.341	118.737	4135.67	5379.65	11381.5	112.255	4501.49	3099.12	2133.16	110.542	4546.77	2838.13	2950.37	94.2005	4320.26	3249.54	14316.9	118.61	5288.76	3064.55	7902.77	108.669	5229.39	3948.3	866.187	93.6992	-14.1	-7.77	4.29	1
793	1572	1	1	333	134	0	333	134	595	8968.93	3222.93	299.235	96.5109	7829.93	5896.12	1958.76	384.116	9699.21	18668.8	1086.24	109.007	8379.39	5269.49	3446.02	95.9412	9996.16	2525.97	1228.94	96.4538	9820.52	2359.02	1306.38	103.694	9872.38	2756.59	6870.45	113.889	12142	2546.94	4885.71	105.387	11040.8	3452.42	615.74	89.9445	3.47	-3.6	4.17	1
794	1574	1	1	325	738	0	325	738	327	7890.07	1668.7	224.132	88.5107	6975.84	2453.69	2424.85	306.327	9637.57	19242.4	587.291	102.315	8156.57	9521.25	1949.97	96.9572	9220.01	1306.57	1403.01	96.2324	9326.79	1266.99	2107.5	83.9052	9135.12	1402.11	7413.43	106.792	11226	1350.28	3715.25	108.067	11365.5	1735.7	532.315	88.5963	3.52	-11.77	3.93	1
795	1576	1	1	331	437	0	331	437	512	9162.57	2702.05	278.469	94.2266	8444.1	11210.7	2965.06	425.043	10807.3	23644.3	576.131	103.842	9473.08	9138.72	6953.65	111.098	10688	2170.51	1401.02	103.334	11111.2	2053.85	2838.04	90.1641	10752.7	2447.62	7684.01	109.805	13418	2089.71	5633.8	101.084	12683.8	2886.27	692.309	100.121	15.41	12.87	4.12	1
796	1577	1	1	325	795	0	325	795	986	8722.44	2076.4	254.636	91.8266	7953.17	2957.68	2558.06	1797.76	10389.3	13840.8	627.11	133.446	8836.17	8405.16	2345.53	109.054	10192	1629.04	2045.94	99.355	10037	1509.19	1197.48	101.882	10156.4	1771.02	10925.8	121.003	12336	1647.52	5246.51	117.751	11898.3	2143.47	666.895	100.239	-10.65	-6.44	4.16	1
797	1578	1	1	326	874	0	326	874	284	5100.82	5049.12	399.31	99.4225	4869.11	15360.7	777.525	396.324	6093.44	10614.8	301	106.155	5134.32	5246.24	11625.6	122.077	6384.94	3324.28	978.349	93.831	6072.51	3216.69	2743.78	121.539	5913.09	3418.29	10469.7	118.856	7623.59	3379.81	5475.17	108.37	7202.75	4392.78	777.972	95.1796	8.55	12.64	4.35	1
798	1585	1	1	333	247	0	333	247	363	8595.43	3005.27	287.394	90.3196	7953.89	3099.75	4360.57	443.46	9339.4	20853.9	742.105	105.124	8578.53	10536.9	2077.48	97.6281	9665.77	2430.45	2775.12	97.6694	9288.72	2220.87	1359.17	101.51	9769.31	2441.25	7574.81	95.5895	12430	2353.16	4727.55	100.857	11917.9	3073.03	628.727	85.2094	4.36	-13.6	4.11	1
799	1587	1	1	336	113	0	336	113	452	6983.22	3867.58	314.511	90.4049	6280.87	3307.88	1015.8	268.586	7233.81	8922.74	510.777	101.392	6582.79	7064.68	5131.05	105.799	7523.28	2862.17	945.491	98.2035	8223.72	2640.27	745.272	101.111	7084.37	3087.15	5412.21	107.022	9747.41	2757	7321.14	107.148	9288.99	3659.03	730.303	91.4867	-13.95	-1.2	4.46	1
800	1589	1	1	326	915	0	326	915	251	8107.27	2250.81	264.876	84.9442	7847.08	4251.12	2975.96	394.359	10102.9	30112	465.956	105.235	8807.27	13540	2067.23	108.1	10001.4	1707.56	678.04	93.0837	9589.82	1617.19	2666.86	103.203	9991.86	1798.37	5908.94	116.96	12129.4	1687.81	3429.16	92.9442	12354.7	2248.33	545.052	94.1315	24.12	-5.11	3.68	1
801	1591	1	1	330	659	0	330	659	517	8655.57	2011.28	245.191	89.0677	8458.06	3471.37	3055.25	422.565	10773.8	19518.1	622.389	108.631	9478.41	8882.55	2513.3	113.033	10770.7	1527.16	2310.32	90.1315	10683.8	1488.16	2629.28	98.7872	10259.5	1654.32	6667.21	102.505	12572	1591.51	4333.68	100.275	12692.4	2051.92	563.789	96.8027	3.42	-11.57	4.03	1
802	1593	1	1	330	709	0	330	709	650	7295.61	2375.71	251.425	93.2646	6956.08	2760.32	2302.44	329.017	8662.45	15919.3	478.775	102.114	7361.18	6600.2	5965.53	103.597	8746.68	1739.67	1656.48	87.3123	8843.55	1624.09	3249.46	93.5677	8402.24	1766.53	6458.9	107.305	10990.3	1578.41	3728.4	103.171	10251.1	2088.19	529.842	93.5677	2.6	0.75	4.18	1
803	1595	1	1	334	282	0	334	282	305	10188.9	2879.99	294.721	94.8557	9360.31	2792.94	3019.88	427.37	11738.8	30501.3	727.207	107.902	10623.6	12732.8	2842.47	104.459	11362.9	2253.48	1306.06	95.8885	12176.9	2176.24	2123.38	97.3016	11273	2503.47	7299.56	112.125	15038.7	2186.94	4514.49	109.502	14585.4	2967.12	608.311	95.8262	23.58	-4.29	3.81	1
804	1598	1	1	331	591	0	331	591	236	8783.48	1942.98	235.411	89.0593	8342.67	1804.73	2700.55	472.975	11510.1	21311.8	889.597	104.263	9145.23	5772.28	1286.99	107.275	11275.8	1454.81	3048.9	88.7415	10465	1370.55	617.394	90.5339	11173.9	1537.9	5712.65	104.805	12590.7	1438.28	3939.08	98.6822	12510.5	1818.82	530.792	103.996	5.75	-9.77	3.85	1
805	1599	1	1	325	1006	0	325	1006	114	8059.89	1530.44	236.386	104.991	7795.69	10238.2	3200.9	350.763	10277.1	18668.2	667.43	123.895	8176.32	12761.5	1870	112.114	9770.18	1322.21	2033.66	98.7105	9437.8	1249.75	771.333	95.2807	9492.78	1458.06	7277.93	116.956	10869.9	1387.62	5724.41	110.088	10654.5	1901.44	597.061	83.1579	10.69	2.04	4.04	1
806	1601	1	1	337	212	0	337	212	713	14119.5	2306.59	258.38	89.0266	13529.2	22668.6	2772.9	544.213	17223.4	17999.4	669.992	112.965	14781.2	5658.4	3040.06	97.7405	16907.2	1909.16	1336.03	98.2777	17291	1785.29	1437.76	96.3492	17758.8	2057.16	7749.5	117.854	20179	1900.15	5606.9	111.154	19967.2	2583.88	664.735	97.1529	14.93	8.8	3.92	1
807	1603	1	1	333	503	0	333	503	381	7635.89	3104.33	311.622	97.3123	7138.14	15653.9	1612.57	393.205	8599.44	15543.5	497.709	106.711	7524.38	8100.57	4966.19	104.055	8696.26	2357.42	1524.93	90.7953	8544.17	2350.02	2064.82	96.0472	8435.27	2741.52	7041.9	115.795	10500.7	2420.54	4827.89	104.609	9949.08	3438.21	654.816	97.8714	10.92	6.7	4.25	1
808	1605	1	1	332	486	0	332	486	454	9164.13	2573.48	280.306	101.513	8451.21	3356.55	1403.23	316.705	11017.7	21793.8	654.952	103.894	9272.2	6674.27	3476.4	103.963	10849.5	1942.85	950.002	103.165	10309.8	1841.81	1991.1	101.211	10978.4	2142.21	7739.76	108.057	12726.1	1992.32	4726.11	109.044	12098.1	2646.6	653.253	105.282	7.65	-9.12	3.98	1
809	1607	1	1	330	893	0	330	893	315	7572.98	1883.78	239.378	99.254	7167.31	1813.01	2737.87	283.283	9713.24	15210.1	693.257	98.854	8046.09	10079.4	1588.14	95.6603	9489.64	1370.61	2111.69	97.4952	8994.08	1315.64	573.492	89.273	9319.79	1484.93	7723.63	112.787	10704	1395.74	4165.05	105.397	10286.5	1811.55	559.698	87.9175	-5.43	-7.73	4.03	1
810	1610	1	1	304	952	0	304	952	249	9432.87	1499.74	219.285	87.245	9283.75	2837.57	2409.63	338.546	11164.5	24599.6	435.558	95.3655	10654.1	9662.64	1591.11	105.402	11038.9	1261.73	605.892	90.7349	11673.5	1162.94	1416.56	94.5743	11889.6	1341.18	4836.1	89.9598	14129.4	1275.36	3170.77	92.241	13771.5	1711.51	470.518	84.502	16.13	-12.77	3.71	1
811	1611	1	1	329	864	0	329	864	237	4427.99	3885.95	340.414	91.1772	4326.14	8461.06	533.781	479.852	4831.88	7977.1	563.519	118.7	4801.69	3922.28	10900.1	112.232	4864.96	2854.19	1332.4	103.173	5556.59	2599.87	3531.23	105.03	4963.02	2718.27	9106.05	120.08	6475.35	2753.81	4589.62	113.401	5767.05	3640.72	714.958	98.5781	4.2	19.5	4.5	1
812	1612	1	1	324	854	0	324	854	369	6264.57	2661.92	286.436	89.1328	5546.48	3046.41	1883.5	322.705	7047.9	6387.34	357.133	101.249	6040.39	7237.43	5365.6	113.138	6949.99	2070.38	2212.17	102.051	7181.5	1764.61	857.577	93.2764	6805.77	2024.5	5580.53	106.005	8489.82	1838.29	9044.63	105.195	7690.38	2467.12	842.984	92.7425	-18.19	1.69	4.45	1
813	1613	1	1	339	424	0	339	424	242	8626.67	3059.05	308.574	87.9545	7313.5	2552.44	2195.9	324.868	9482.46	22685	573.649	113.983	8253.19	6905.1	1278.76	98.0537	9720.65	2266.87	597.893	95.3017	9134.31	2136.13	997.289	99.9545	10131.6	2456.84	11633.7	111.665	10735.4	2257.34	6253.17	114.624	10926.8	3003.78	753.037	101.074	6.27	-19.33	3.94	1
814	1614	1	1	331	984	0	331	984	631	6726.2	2726.84	295.71	98.1141	6549.79	6067.13	976.22	422.002	8217.35	12321.9	700.507	104.063	7140.15	6038.45	5113.54	102.136	7934.32	1955.07	1660.28	98.1252	7951.48	1913.83	2180.36	98.5087	7899.49	2146.13	7799.66	122.77	9622.32	2034	5080.98	101.068	9201.3	2686.74	670.868	93.6165	2.39	5.12	4.37	1
815	1615	1	1	334	764	0	334	764	679	7025.38	1509.86	222.627	87.6274	6582.28	1901.48	2341.46	831.698	8646.01	8151.91	458.337	111.918	7358.95	6751.86	1318.15	99.5022	8543.7	1160.75	1953.32	95.8233	8474.63	1114.29	870.583	91.109	7994.25	1275.74	14062.6	127.791	10281.4	1200.51	6246.09	110.19	9881.07	1511.29	739.978	98.4595	-20.42	-3.4	4.07	1
816	1616	1	1	340	508	0	340	508	312	7844.85	1868.9	243.381	92.2724	7192.88	19613.6	1691.05	426.285	8375.29	24755.9	479.718	97.0577	7612.07	6977.05	3473.52	107.33	8280.12	1601.36	754.305	93.0513	8592.56	1574.12	989.285	86.6827	8069.8	1813.41	14058.7	118.067	10933.2	1681.59	9280.06	114.603	10148.9	2190.43	923.106	90.8301	18.1	6.98	3.82	1
817	1617	1	1	337	692	0	337	692	412	9642.14	4637.36	364.364	94.3641	9048.87	4926.05	1392.79	346.636	10896	12731.9	636.318	113.124	9606.13	7772.21	7882.15	113.973	10870.3	3361.38	1578.17	90.2403	10859.6	3156.2	5315.73	93.6505	10773.1	3314.03	11081.6	117.663	13342	3192.17	6150.9	108.561	12599.4	4030.81	866.296	95.1578	6.51	16.15	4.45	1
818	1618	1	1	338	729	0	338	729	421	5835.44	1686	232.876	93.5701	5627.38	6838.38	1897.05	318.675	6817.96	19728.5	324.786	102.95	6059.98	8052.41	2732.34	94.6176	6633.82	1306.99	1305.36	91.5368	6709.2	1252.18	1397.2	88.1378	6738.89	1469.95	12480.3	118.014	8237.6	1433.3	7826.74	114.067	7853.75	1764.42	765.002	102.523	-1.76	-15.63	3.94	1
819	1619	1	1	340	594	0	340	594	313	8702	1919.04	226.278	98.508	8404.84	3026.53	2980.3	489.55	11116.9	14045.1	926.856	109.741	9163.75	5849.58	1717.79	96.4473	10982.7	1458.13	3164.86	101.565	11055.1	1326.75	1107.07	89.5367	11116.7	1806.2	19643.8	166.981	13759.9	1459.32	6862.7	106.773	12990	1823.01	954.645	87.5303	-18.65	-6.53	3.99	1
820	1620	1	1	336	808	0	336	808	433	6111.76	2383.25	259.573	97.3349	6124.03	2654.29	1879.18	1985.99	7787.38	8648.73	481.924	149.61	6645.74	6839.32	2081.73	111.014	7280.44	1650.21	2357.34	102.393	6827.98	1563.25	1571.18	99.1247	6911.58	1850.74	7612.97	110.848	8367.54	1687.11	3831.54	115.956	8622.28	2154.32	568.721	93.7067	-12.78	5.04	4.4	1
821	1633	1	1	344	169	0	344	169	366	4184.69	9258.82	605.926	99.8962	3662.14	7882.87	368.251	275.749	4790.99	11616.8	415.301	115.593	3921.79	7681.89	16648.8	113.085	4827.31	6141.49	1573	102.087	4666.36	5821.98	2758.88	99.3607	4406.93	6436.93	16318.3	132.12	5954.93	6099.33	5052.29	112.011	5207.72	7729.4	930.634	100.626	8.79	21.81	4.28	1
822	1634	1	1	338	909	0	338	909	302	6463.45	2116	230.98	81.5232	6866.08	1377.67	1775.65	298.513	7581.27	18571.1	478.854	100.884	7180.17	11040	2257.86	105.798	7446.59	1548.71	1050.13	85.6755	8017.32	1455.11	1072.15	96.9503	7400.4	1588.58	3927.65	102.712	9866.21	1493.35	3108.11	96.9205	8849.25	1944.28	455.834	90.255	1.41	-10.4	3.86	1
823	1635	1	1	349	142	0	349	142	901	8998.63	3380.78	301.023	93.6337	7857.01	3672.55	1844.76	351.284	9966.33	15172.6	1194.73	104.501	8488.77	8094.04	4309.7	101.45	10171	2566.78	1955.09	99.9068	10091.9	2459.08	1212.05	95.2686	10167.5	2702.06	6427.81	113.281	12359.2	2608.5	4914.11	102.98	11381.6	3349.77	638.124	97.3463	-4.37	-6.56	4.27	1
824	1636	1	1	342	412	0	342	412	150	6111.53	4377.54	360.84	93.1533	5675.63	4479.74	1853.8	406.153	6625.33	24907.8	566.72	115.66	6263	8176.79	9494.79	101.613	6226.18	3099.71	2063.85	97.08	6057.78	3070.96	2066.67	90.56	7033.79	3556.45	21859.8	135.087	7644.27	3284.85	8401.9	108.147	8088.03	4405.27	965.82	101.18	0.74	-23.38	3.91	1
825	1637	1	1	343	360	0	343	360	575	8133.5	3160.17	294.134	97.3322	7374.55	5048.56	1168.52	368.181	8632.46	8154.47	649.056	108.591	7974.8	6813.47	3786.39	107.729	8545.84	2406.3	1356	92.993	8166.46	2284.34	1603.67	95.8261	9583.71	2588.64	6989.41	110.137	10691.2	2428.97	4593.71	106.223	10794.5	3185.64	627.219	100.558	-15.02	5.96	4.38	1
826	1638	1	1	349	187	0	349	187	211	8057.08	3400.12	293.896	104.028	7416.96	2300.06	489.18	299.602	10010.6	8424.62	600.374	110.768	7704	4216.2	1961.14	112.194	10655.7	2384.43	799.019	107.374	9587.08	2449.64	1278.75	100.858	9600.23	2543.44	8530.28	112.943	11327.7	2445.9	4495.86	94.5498	11198.5	3293.53	672.493	115.882	-8.37	8.73	4.19	1
827	1639	1	1	351	28	0	351	28	432	11609.6	3883.3	312.347	98.2801	9936.83	3884.59	2168.09	232.317	11942.8	20762.2	401.238	99.8958	10650.7	6545.56	1586.5	95.6343	12073.7	2880.45	662.398	85.8634	12326.4	2769.03	655.005	87.1412	11935.3	3099.58	3952.47	101.891	13903.2	2839.92	3263.66	117.648	13075	3876.81	537.683	94.8565	6.46	-10.61	3.98	1
828	1640	1	1	350	91	0	350	91	493	12474.9	4721.98	369.588	91.1582	10630.1	4214.94	3077.66	448.822	14598.1	25234	808.351	116.978	11513.3	6990.03	5178.9	97.8519	15305.2	3490.24	1148.94	90.9493	13801.8	3431.73	2019.3	95.8519	14560.1	3722.57	8505.92	113.793	17385.1	3704.56	10347	114.337	16793.7	4666.58	1120.79	85.4442	3.46	-18.22	4.14	1
829	1641	1	1	348	292	0	348	292	159	5742.21	15456.5	873.906	97.0063	5476.73	13082.6	379.56	290.698	7264.41	9332.68	539.956	95.8176	5978.01	10140.4	32465.3	135.151	7298.04	9966.65	1843.71	96.239	6630.16	9823.22	6324.56	99.7862	7051.2	10286.9	8581.5	103.258	7846.64	9650.37	4964.56	108.723	8221.61	13028.1	1138.13	97.9748	12.99	22.16	4.18	1
830	1642	1	1	349	341	0	349	341	331	10276.9	2870.66	282.329	105.867	9759.78	2596.75	2839.92	351.864	11940.1	19983.6	664.52	102.233	10885.9	6872.58	2328.41	97.2598	11832.5	2299.93	1230.61	102.97	11927.5	2160.52	2893.68	95.997	12297.5	2432.07	8439.95	111.837	14506.9	2264.17	7509	107.764	14424.7	3001.2	717.822	89.2749	5.15	-15.94	4.08	1
831	1643	1	1	344	463	0	344	463	563	6355.5	3214.08	304.528	94.7229	6107.85	3648.56	638.924	281.393	7626.67	12693.3	539.33	102.666	6614.8	6576.7	8416.43	106.501	7672.79	2293.94	1065.36	89.4263	7490.88	2210.95	1730.82	90.1439	7327.77	2581.09	6619.09	104.355	8917.93	2339.64	4427.74	109.599	8570.84	3136.51	625.597	93.9716	5.68	14.32	4.36	1
832	1644	1	1	354	48	0	354	48	509	9668.68	8008.65	572.236	103.112	8510.59	7340.63	1962.67	334.063	10095.5	18115.3	409.558	99.7328	8191.2	10238.6	12471.2	112.849	10525	5583.65	1199.39	95.9921	10682	5641.18	2154.97	96.2967	10244.2	5594.5	6267.32	105.114	13020.2	5776.17	6682.57	114.228	11557.2	8204.48	901.084	102.587	12.26	16.16	4.53	1
833	1645	1	1	350	245	0	350	245	239	5473.15	4753	362.874	86.8326	4853.09	5217.72	1091.57	365.736	5961.73	7680.27	733.72	109.418	5128.95	5027.02	14259.4	106.167	6003.31	3515.39	2143.75	103.552	6058.88	3226.15	4208.54	83.3808	5926.88	3528.91	5964.86	114.678	7347.51	3329.5	4052.74	97.0879	6763.46	4426.67	724.816	94.5356	4.89	22.05	4.55	1
834	1658	1	1	345	402	0	345	402	174	4530.5	4240.1	337.385	89.0057	4420.13	4936.24	996.943	346.856	5458.33	14426.1	716.603	98.4885	4810.13	5235.94	11037.1	119.282	5501.16	2951.57	2304.33	91.8966	5237.33	2976.81	2503.47	98.9138	5172.28	3313.71	9930.49	115.994	6328.61	2968.97	5667.29	96.8103	6526.72	3951.28	773.207	84.3218	7.19	16.42	4.39	1
835	1659	1	1	353	266	0	353	266	596	8094.32	2929.76	291.248	89.9278	7479.54	10671.6	2438.59	405.408	9701.76	24223.1	605.086	102.931	7913.77	6734.77	4355.76	98.6124	9751.68	2304.98	1209.6	101.921	9661.12	2199.35	1888.26	91.25	9686.66	2465.66	7682.41	111.391	11704.6	2329.45	4996.74	105.817	11277.1	3185.76	625.294	90.1242	15.1	1.27	4.03	1
836	1660	1	1	352	434	0	352	434	254	4115.27	2813.17	275.232	81.4488	4109.54	2788.55	708.075	340.969	5424.16	13340.3	655.091	93.7323	4169.63	5883.52	5932.45	106.157	5446.51	1905.22	696.358	84.8425	5441.35	1927.76	1351.84	96.8346	4719.93	2203.65	15259.7	123.13	6544.81	2046.18	8721.66	111.705	5852.89	2580.72	911.217	105.874	-12.38	-8.51	4.04	1
837	1661	1	1	349	599	0	349	599	496	7248.55	1860.95	338.633	92.8246	6698.71	2440.31	2588.81	373.694	8592.16	7134.27	252.788	112.488	7333.17	8021.38	1000.41	101.137	8463.93	1503.78	1542.12	96.5464	8511.82	1440.42	280.153	85.246	8282.07	1813.39	14439.2	144.351	10371.7	1851.18	30022.3	140.167	9761.3	2107.72	2379.42	87.9718	-12.28	-16.11	3.61	1
838	1662	1	1	351	384	0	351	384	354	6123.31	5328.32	390.887	101.89	5535.05	5539.6	186.924	269.932	7201.62	5997.5	730.427	102.977	5958.02	5059.23	17332.3	125.073	7183.66	3474.16	2210.76	107.619	6807.49	3511.88	4024.92	97.8785	7089.67	4074	8834.77	118.65	7953.15	3496.68	5312.58	107.624	7932.88	4847.9	799.028	94.1469	6.43	23.63	4.43	1
839	1663	1	1	352	535	0	352	535	249	9663.93	1583.28	241.578	98.8514	9056.41	4674.65	3443.45	357.056	11581.5	26143.9	484.647	93.0763	9663.35	10701.3	1555.93	87.3293	11468.6	1343.9	482.695	89.2129	11408.3	1294.35	2062.81	88.0602	11143.8	1504.6	9707.12	98.1727	13786.1	1464.73	10221.7	102.068	12462.4	1837.6	1051.27	104.647	3.88	-19.08	3.87	1
840	1664	1	1	356	277	0	356	277	108	8582.06	4206.26	324.796	89.8148	8049.3	4280.29	1292.74	334.222	9934.03	9139.4	722.861	83.7593	8857.58	4411.64	9155	115.204	10196	2911	1447.5	103.87	10369.9	2696	1975.22	121.213	10878.3	3063.66	8743.15	132.63	13382.2	2447.45	4744.93	115.583	12697.2	3407.56	682.685	83.2037	3.84	16.72	4.33	1
841	1665	1	1	343	835	0	343	835	364	3872.33	2157.62	244.201	96.783	3670.44	2600.55	2416.38	2083.71	5357.13	15462.7	455.527	150.104	4946.17	6918.04	2528.68	103.962	5164.32	1559.73	1735.22	97.7308	4978.21	1512.76	911.261	88.989	4544.38	1716.39	8631.38	115.137	5977.57	1592.4	4856.45	106.734	6366.79	2116.39	581.808	99.283	-3.41	-5.16	4.11	1
842	1666	1	1	345	526	0	345	526	156	6977.31	1582.62	255.481	97.1282	6517.93	1651.76	2681.01	266.417	10059	30637.5	244.615	93.5705	7056.08	5882.01	1043.61	103.686	10440	1283.15	138.295	96.8013	9582.1	1340.53	964.34	77.8718	9292.74	1576.91	20645.2	130.949	11601.9	1529.01	16890.4	124.769	9156.65	1778.96	1427.85	86.0192	-1.54	-22.62	3.49	1
843	1667	1	1	345	634	0	345	634	269	8726.67	2204.3	475.665	86.0855	8196.09	22706.6	332.855	917.178	10250.3	5833.33	110.413	120.428	8808.18	4783.5	2363.48	109.126	10508.5	2318.3	526.491	112.323	10476.4	2214.71	565.587	110.052	10367.4	2678.88	7476.34	121.602	12991.6	2926.68	42368.8	181.164	12578	3467.21	3702.84	106.219	-12.18	-21.67	3.43	1
844	1668	1	1	346	331	0	346	331	506	10756.6	3093.42	294.423	90.4763	9750.24	13235.9	3664.01	451.957	12199.1	37450.7	888.941	108.105	10339.6	8670.69	3113.5	98.3004	12285.4	2369.55	1142.66	104.265	11825.9	2338.68	2188.89	95.9071	12884.4	2692.88	9247.64	112.113	14134.6	2458.67	6472.42	105.7	13926.9	3212.76	715.872	94.8775	22.48	3.78	3.78	1
845	1669	1	1	354	481	0	354	481	205	7636.59	1901.78	231.18	103	7252.53	7188.09	1875.8	381.034	8849.56	24773.5	497.366	96.1707	7797.14	7973.13	2132.99	104.912	8837.75	1596.89	934.078	86.6439	8813.64	1479.6	1340.49	105.941	9179.01	1647.18	8225.02	117.6	10590.7	1583.86	4753	113.2	9859.53	2074.86	610.888	93.9756	15.38	-1.62	3.83	1
846	1682	1	1	350	626	0	350	626	259	8982.33	2372.33	493.741	104.896	8374.83	22556.5	164.27	751.29	10884.1	3926.78	251.521	113.174	9055.32	3269.72	2084.91	100.903	10390.9	2150.71	410.178	99.7336	10166.6	2059.78	69.7992	93.7606	10915.7	2575.94	5611.37	102.236	11251	2510.45	27842.5	141.328	11567.1	3176.02	2585.61	100.591	-10.43	-19.16	3.67	1
847	1683	1	1	350	651	0	350	651	317	9961.85	1618.9	224.066	105.221	8962.23	1102.96	1844.35	368.521	12218	8024.02	533.35	100.804	10435.3	4150.63	1513.5	93.8549	12039.1	1243.91	1562.75	92.1703	11706.3	1198.37	997.845	94.6625	11805.1	1353.77	5993.27	103.751	13956.4	1345.08	8765.12	108.281	13818.7	1720.21	810.202	104.199	-16.37	0.14	3.92	1
848	1684	1	1	354	519	0	354	519	370	8132.29	1886.18	236.373	93.7649	7569.78	3684.66	2521.33	398.762	9575.26	26385.6	455.654	94.0324	8118.8	8748.12	2171.28	106.562	9566.77	1516.09	874.487	100.511	9446.67	1456.81	2447.96	93.5405	9109.94	1593.59	6568.12	102.773	11348.3	1502.52	4391.44	100.405	10732.8	1968.53	565.124	95.3838	18.84	-12.58	3.76	1
849	1685	1	1	344	1007	0	344	1007	332	5773.18	2142.93	245.051	98.4247	5622.45	3489.97	1817.17	421.178	7333.62	8921.21	948.021	105.928	6230.47	8384.08	2473.9	103.491	6962.73	1635.08	2150.3	85.9367	6770.62	1526.78	1116.65	94.488	7012.14	1740.77	6486.83	110.223	7886.45	1578.34	5014.12	91.4096	7861.74	2013.02	563.075	90.7078	-13.34	3.12	4.37	1
850	1686	1	1	357	292	0	357	292	252	5497.13	8497.68	581.075	104.79	4768.84	6955.52	306.067	241.607	6009.55	9239.94	643.464	103.159	5683	6133.02	18948.3	128.337	5964.2	5397.35	1044.92	80.623	5600.49	5406.66	2958.93	107.306	6261.23	6319.1	8505.65	113.139	7360.45	5552.66	4295.09	104.579	7026.07	7393.47	832.552	96.4802	7.91	22.24	4.42	1
851	1687	1	1	352	888	0	352	888	601	8146.04	2404.61	268.611	89.6772	7772.13	7679.9	2022.32	384.25	9740.5	10991.5	477.844	106.857	8493.79	9440.57	3746.69	99.3261	9573.28	1737.76	2642.89	111.171	9444.27	1690.02	1165.05	93.3577	9261.76	2032.08	19943.8	144.461	11425.2	1869.65	10523.7	114.682	11141.3	2406.91	1108.34	101.116	-16.19	-8.25	4.15	1
852	1688	1	1	359	73	0	359	73	488	10577.5	5281.58	402.99	99.2623	9105.88	5279.44	1855.1	405.998	11705.1	22243.3	551.385	106.283	10073.6	5989.03	6605.93	101.75	11665.6	3809.04	1375.09	103.387	11754.9	3782.7	1821.7	101.252	10767.1	4236.89	9595.71	112.678	13906.8	3930.51	10576.1	120.363	12994.7	5251.44	1019.63	92.1721	3.25	-17.46	4.29	1
853	1689	1	1	360	111	0	360	111	679	11363.4	3715.3	308.806	105.138	9846.92	4273	3621.61	377.823	12452.2	22580.2	645.49	116.976	10531.8	9054.17	4182.41	106.784	12615.9	2701.53	1239.66	94.5449	12345.4	2608.19	2483.8	96.866	12532.8	2857.73	6780.41	105.953	15178.1	2685.38	4489.66	104.457	14246.1	3519.38	601.552	99.3755	12.55	-12.07	4.1	1
854	1690	1	1	346	550	0	346	550	587	7158.85	1480.63	230.685	96.0596	6577.71	20763.8	1741.24	1509.78	8739.67	8945.37	488.94	132.547	7172.01	4485.13	1716.34	100.361	8744.18	1308.95	910.501	97.7342	8695.56	1303.35	403.601	102.93	8222.42	1487.17	10177.8	117.21	10573.1	1476.25	12082.2	121.354	10292.5	1857.22	980.947	98.4736	-6.73	-15.38	3.93	1
855	1691	1	1	353	793	0	353	793	401	5837.29	2637.31	289.337	96.6883	5392.81	3197.78	805.107	198.162	6751.13	14054.5	752.885	96.8354	5743.39	4733.14	3586.92	95.9052	7028.92	1918.03	1463.75	94.9177	6627.31	1845.38	2782.05	100.509	6705.92	2105.82	8924.68	110.005	8285.01	1965.76	5459.63	103.698	7860.44	2432.17	657.327	91.9377	-3.92	-0.39	4.26	1
856	1692	1	1	345	941	0	345	941	636	10196.3	2493.92	263.12	101.651	9975.28	2611.85	3261.07	377.48	13332.2	19900.5	566.283	104.162	11086.7	11907.8	3495.92	107.296	13232.1	1892.53	974.143	92.2107	12682.5	1723.44	1595.86	93.7311	12943.1	1948.83	7391	114.478	15357.9	1766.6	4014.62	108.542	14978.9	2401.14	568.781	98.0142	2.71	-13.38	3.98	1
857	1705	1	1	351	923	0	351	923	787	7051.66	2495.85	263.234	96.9619	6634.55	10701.6	2473.07	409.56	8098.96	27132.8	550.473	98.1703	7042.68	8278.11	3094.26	102.498	8017.51	1861.5	1242.85	101.74	7905.56	1822.46	2299.47	99.6531	8016.18	2085.31	11537.1	122.117	9473.73	1928.36	5452.76	107.663	9065.55	2521.12	641.296	91.0051	17.6	2.02	3.85	1
858	1706	1	1	358	308	0	358	308	506	5611.61	3280.28	293.828	94.8538	5536.59	6691.91	3951.99	418.634	6241.98	19924.5	613.415	110.802	5251.82	7117.2	4306.45	95.6245	6417.19	2434.4	2755.73	89.7174	6546.02	2304.44	1747.44	101.312	6215.48	2557.06	7114.3	101.02	8127.07	2517.81	6320.83	113.694	7638.55	3358.81	701.385	92.8142	9.77	-1.33	4.22	1
859	1707	1	1	349	974	0	349	974	924	7630.03	3528.52	317.312	96.2208	7121.75	3988.78	2664.57	369.187	9379.26	25853.3	508.714	97.3658	7700.81	8903.75	5964.4	106.774	9455.15	2396.94	1518.53	88.8171	8999.35	2342.74	2175.27	93.8636	9116.36	2631.15	6425.72	107.745	10964.4	2438.31	3970.79	101.611	9996.59	3346.36	608.334	96.1407	16.43	-5.77	3.97	1
860	1708	1	1	366	8	0	366	8	360	9252.27	3153.74	283.308	90.8	7342.15	2941.04	1664.94	241.622	10471.8	8370.49	415.308	94.5528	8033.51	6850.84	2330.01	95.9611	10592.1	2340.19	583.614	97.9611	9974.04	2218.22	751.281	94.7583	9361.06	2336.93	4354.31	110.614	11717.1	2272.99	3447.73	104.711	12060.7	3060.96	528.894	96.8861	-11.68	5.79	4.15	1
861	1709	1	1	357	686	0	357	686	473	5776.65	2863.81	292.49	98.4165	5597.47	3231.54	2119.17	360.725	6641.66	21584.8	448.357	108.087	5987.92	9096.59	5041.34	102.628	6619.95	1803.38	1199.91	89.3996	6695.11	1865.63	1609.92	87.5412	6554.46	2060.28	7671.27	112.846	8292.14	1903.73	4946.94	98.6469	7715.01	2383.34	587.366	102.85	10.17	-7.86	3.95	1
862	1710	1	1	362	193	0	362	193	433	7774.08	3120.32	285.021	88.7829	6916.91	2968.96	1172.32	350.055	8568.31	11743.9	606.704	106.291	7416.93	5355.7	3694.55	102.411	8614.9	2285.5	1347.16	98.3002	8829.3	2134.99	1182.94	100.099	9184.05	2500	12083.1	113.91	10716.7	2249.12	4737.59	106.951	10079.5	3132.96	658.485	92.6767	-12.03	-6.74	4.25	1
863	1711	1	1	357	733	0	357	733	293	8288.86	2083.73	286.065	85.4232	7151.3	17345	1976.87	379.15	9839.08	16714.3	424.853	107.464	8103.61	7217.83	1396.29	95.6553	9854.21	1712.28	2029.34	95.8225	9252.22	1686.73	1459.32	93.0034	9163.54	1862.95	10249.7	112.942	10928.6	1989.94	17966	131.13	10285.4	2439.71	1411.04	93.9727	-7.01	-17.49	4.03	1
864	1712	1	1	357	767	0	357	767	324	9096.54	2638.53	272.577	97.9105	8155.8	2682.34	2089.79	304.793	10925.1	22272.2	513.599	102.593	8557.1	9763.26	2103.68	96.3272	10508.6	1981.51	1208.56	97.6173	10343.3	1853.12	1427.77	102.247	10458.1	2101.14	7084.88	103.299	12276.6	1926.63	4383.43	101.716	11485.7	2511.97	539.71	96.213	10.4	-13.27	3.93	1
865	1713	1	1	369	37	0	369	37	454	13465.7	7677.21	541.747	97.2775	11759	6686.76	2274.6	335.172	14588	19549.8	676.899	96.2863	12743.6	7077.3	9899.31	111.407	14516.6	5604.82	1057.82	92.7907	15068.4	5143.19	2025.47	98.7247	14807.9	5504.17	6937.03	118.319	16665.2	5243.46	4132.07	119.711	16821.9	6941.07	759.967	105.773	12.64	14.47	4.34	1
866	1714	1	1	360	573	0	360	573	710	9276.14	2064.07	240.279	97.4169	8675.65	2985.39	4099.96	398.3	11155.9	10676.9	547.528	109.728	9521.32	7439.75	1955.36	99.1577	11283.7	1501.77	2802.96	99.4535	11234.6	1394.13	1760.96	92.607	11108.5	1613.08	7243	105.462	13166.5	1500.61	4793.17	109.211	12701.4	1989.51	608.539	93.0352	-10.26	0.49	4.14	1
867	1715	1	1	358	628	0	358	628	173	9570.83	1983.45	557.96	111.075	9330.87	30706.7	1129.11	2436.06	10421.6	20865.6	33.341	145.861	10515.8	5498.65	1542.76	101.214	10005.7	2103.26	89.2428	82.9017	11038.6	2078.45	89.0116	100.78	11358	2602.98	5528.57	120.821	13335	2685.56	43049.7	185.092	13103.8	3285.98	3966.77	100.728	-12.16	-21.76	3.44	1
868	1716	1	1	362	436	0	362	436	330	3753.75	1848.2	250.748	91.9788	3703.08	1978.39	168.455	312.712	3900.88	5525.5	302.194	95.2	3583.17	2539.71	1285.54	96.7667	3920.83	1385.96	276.927	85.2424	4321.57	1320.1	149.967	93.2909	4175.21	1974.42	38428.5	204.333	5471.74	1612.64	19270.7	128.588	4667.88	1878.5	1958.15	104.382	-21.57	-13.67	2.66	1
869	1729	1	1	360	658	0	360	658	263	7735.58	2112.16	224.97	90.9886	7344.35	2670.95	2659.51	329.167	9622.24	18419.2	506.658	110.947	8514.56	7645.32	2845.04	101.734	9796.51	1549.91	1915.35	99.7567	9903.95	1458.57	1552.68	92.0038	8961.35	1632.83	7693.92	107.414	12618.8	1506.8	4680.4	110.525	11530	2015.35	569.232	94.251	-0.84	-8.19	4.02	1
870	1730	1	1	370	197	0	370	197	443	8297.34	3266.02	282.878	81.2077	8452.64	2768.81	2130.62	423.962	10230.6	9918.22	718.935	103.33	9544.82	9048.36	2744.12	97.3634	9898.31	2376.67	3092.91	96.456	10302.9	2220.83	1083.59	102.454	10877.9	2564.23	5822.47	107.56	12704	2267.11	3759.02	102.731	12760.7	3112.35	565.713	100.442	-12.74	2.02	4.24	1
871	1731	1	1	370	250	0	370	250	448	7724.53	3491.42	331.685	89.7991	7499.68	4885.29	2953.14	452.665	8746.96	27367.8	253.94	107.652	7994.12	9168.18	3868.33	97.2656	8869.11	2643.52	471.391	107.469	9173.67	2632.08	995.297	98.596	8904.99	3550.63	46205.1	241.964	11633	2980.7	21347.1	144.844	10672.1	3739.06	1813.7	86.9531	-19.46	-15.17	3.38	1
872	1732	1	1	365	464	0	365	464	439	7700.06	2605.71	272.321	92.2574	7449.9	3189.92	2930.31	366.893	9803.56	21166.4	736.134	100.599	8629.64	7680.92	2620.58	94.6515	9692.84	1934.86	1044.52	98.1071	9627.56	1710.13	1925.64	98.385	9683.92	2027	7770.15	113.795	11784	1821.32	4866.42	102.462	11662.7	2486.7	629.636	93.3257	6.9	-10.5	4	1
873	1733	1	1	362	538	0	362	538	325	6914.61	2205.62	248.105	94.2985	6913.09	2022.14	2980.47	374.865	7436.58	25854.5	489.511	109.84	6821.51	10275.3	2182.97	89.9477	7584.51	1817.88	1358.27	97.2492	8007.14	1639.84	1302.16	91.1938	7877.33	1881.23	7285.44	110.114	10075.9	1720.7	4682.83	108.923	8716.26	2279.5	563.609	98.4954	18.56	-10.94	3.73	1
874	1734	1	1	372	132	0	372	132	331	4502.49	8746.7	563.927	97.4713	3742.47	7147.18	193.671	355.296	4857.41	7449.95	516.024	112.26	3810	7175.35	10717.7	118.187	4954.2	6455.61	1449.58	98.0393	5002.83	5528.66	1707.89	87.1782	4240.11	5972.47	6588.97	110.704	6198.34	5462.11	4363.71	110.87	5030.23	7269.15	776.912	101.801	2.85	20.75	4.62	1
875	1735	1	1	361	813	0	361	813	662	8322.27	2143.73	256.857	96.9924	7672.12	4357.47	2303.82	343.302	9820.25	26207.7	504.823	103.905	8491.39	11012.5	2499.66	90.2583	9801.72	1642.51	939.009	97.5378	9447.75	1570.4	2036.6	94.8912	9833.09	1829.75	11448.6	109.485	11542.6	1680.44	5360.85	96.9501	11267.5	2201.74	652.985	94.6495	6.4	-21.62	3.84	1
876	1736	1	1	365	515	0	365	515	188	9161.83	1661.27	225.362	107.654	8679.35	4464.23	1843.27	381.314	10446.2	23202.3	444.266	115.005	9444.26	6609.94	1998.25	99.8085	10463.6	1439.41	832.883	83.9947	10646.4	1329.15	1438.8	87.7181	10280.7	1498.81	5489.37	101.707	13258.3	1479.94	4526.05	98.5053	12052.4	1854.27	554.995	98.0532	13.25	-15.06	3.81	1
877	1737	1	1	369	397	0	369	397	525	9713.36	1788.1	218.863	101.678	9122.36	3363.43	2822.15	336.882	11576.6	28814.2	548.269	107.693	10177	10533.4	2287.46	97.4019	11495.6	1513.2	1032.8	95.0248	11637	1398.95	1488.89	97.1981	11685.7	1564.45	6646.6	103.745	14081.2	1516.25	6639.83	115.512	13717.1	2026.1	634.01	92.1448	21.33	-7.23	3.75	1
878	1738	1	1	370	413	0	370	413	510	9903.82	2258.85	362.978	87.8157	9404.2	3533.1	3151.2	376.531	12412.1	16947.9	338.502	114.402	10356.9	11367.4	2109.74	101.063	12482.9	1902	447.361	96.6569	12383.7	1873.05	687.659	92.6216	11983.4	2446.45	28217.5	175.902	14961.8	2173.41	21725.9	135.52	14020.1	2788.12	2080.46	102.522	-16.08	-12.53	3.86	1
879	1739	1	1	363	488	0	363	488	578	9521.22	2076.24	242.003	95.417	9077.34	5323.69	2243.43	370.818	12001.2	15802	647.562	107.317	9579.77	6569.27	3187.82	94.4083	12101.7	1606.68	1258.65	93.2232	12059	1530.38	1250.22	92.3131	11091	1697.27	7030.39	118.526	14851.7	1598.03	4785.33	111.431	14620.9	2113.87	630.725	97.6765	1.73	-2.06	4.03	1
880	1740	1	1	371	348	0	371	348	648	4556.17	5020.41	390.765	93.3071	4253.68	4831.83	673.366	334.761	5604.53	10490.5	528.582	108.931	4636.99	6993.8	10461.6	113.028	5590.24	3466.35	1382.4	99.0201	5570.64	3342.49	1970.1	91.6682	5183.31	3606.62	6740.45	110.174	6810.58	3468.56	4096.85	107.219	6330.33	4486.71	677.282	90.233	4.97	17.14	4.55	1
881	1753	1	1	355	867	0	355	867	500	6156.06	4002.64	335.386	94.796	6622.56	3693.47	2739.04	320.368	8397.88	24244	497.09	119.454	7695.83	8320.69	9046.25	103.86	8120.26	2682.95	1474.13	98.664	7832.33	2583.24	2947.26	96.892	9126.78	2936.6	15936.4	130.108	9243.95	2600.35	5030.13	109.526	10035.1	3403.45	783.744	99.744	2.66	-21.94	4.05	1
882	1754	1	1	374	54	0	374	54	433	13515.1	3609.45	312.266	93.4711	11298.9	4733.94	1314.51	359.226	14823.7	9125.19	710.016	100.462	12332.9	4956.07	2819.06	99.4042	15443.1	2592.88	929.284	85.873	14994.2	2503.21	1440.68	85.903	13545.4	2810.42	5714.05	104.956	18006.3	2614.86	6897.31	103.115	17341.5	3422.83	641.478	98.5196	-15.5	0.17	4.01	1
883	1755	1	1	372	374	0	372	374	214	6491.66	3333.4	285.654	94.6308	5518.21	3008.84	858.229	378.561	6659.9	15169.5	611.724	110.584	4909.32	5960.07	3353.86	86.5561	7201.77	2721.99	1308.88	101.916	7139.6	2478.3	1126.63	100.542	6321.87	2834.07	17447.7	116.757	8999.34	2650.68	7652.9	113.196	7549.36	3622.74	833.967	75.4813	-13.39	-9.3	4.08	1
884	1756	1	1	365	726	0	365	726	461	8183.09	3811.31	349.145	91.7809	7203.17	22092.1	822.46	371.102	9922.18	5072.11	446.787	107.831	8643.42	7739.69	6828.42	118.124	9616.29	2932.25	2169.05	96.3839	9702.75	2629.94	2160.8	95.6052	9579.52	2872.11	8591.17	112.846	11339.8	2846.85	18312.6	138.13	10802	3797.79	1585.66	88.6941	-8.76	-16.26	4.14	1
885	1757	1	1	367	603	0	367	603	232	4411.63	2494.78	293.013	95.6034	4144.65	2712.55	2648.16	326.608	4922.61	12244.8	300.392	86.8836	4649.82	8983.9	2497.44	101.409	5005.94	1793.53	2490.12	99.0862	5234.54	1674.47	42.194	98.2802	4850.91	1942.52	5320.22	103.241	6469.52	1896.44	23479.2	143.306	6147.09	2424.9	1871.79	104.466	-10.53	-12.23	3.67	1
886	1758	1	1	373	430	0	373	430	153	7067.16	3383.2	767.68	124.464	6384.49	19579.2	51.0654	1285.02	8716.71	9155.97	0.764706	274.804	7056.98	5009.55	800.471	209.046	8928.01	3246.18	0.0980392	137.634	8367.43	3148.54	0	108.288	8735.75	4306.84	43465.4	265.967	9910.42	3790.93	46688.2	199.098	10099.6	4858.99	5242.14	87.2614	-17.9	-19.78	3.17	1
887	1759	1	1	366	647	0	366	647	341	8799.57	2804.82	272.584	91.5894	8440.97	2252.97	3218.55	284.047	10471.9	18035.1	504.956	101.897	9208.77	8547.94	7975.25	104.516	10142.4	1913.91	2070.21	102.959	10278.1	1891.9	2752.73	91.4897	10505.8	1965.72	6240.93	105.463	12020.4	1932.4	4902.43	101.736	11934.8	2461.44	604.848	104.469	5.68	-0.79	4.17	1
888	1760	1	1	368	676	0	368	676	189	6763.9	1589.32	233.942	96.455	5565.76	2408.98	1318.12	286.328	7649.05	5864.78	424.921	110.661	6757	6420.77	2885.99	97.0688	7859.64	1212.93	1466.13	101.339	7132.68	1155.11	814.074	105.397	7955.7	1230.97	5894.7	100.82	8838.86	1316.23	8337.63	111.354	9156.74	1638.97	762.466	88.8466	-17.64	1.37	4.21	1
889	1763	1	1	366	743	0	366	743	130	9349.08	1706.31	283.069	99.2923	8725.25	22895.7	2480.99	897.231	11621.5	15692.2	379.738	143.669	9897.58	7456.61	1752.51	100.377	11402.5	1787.08	1524.01	93.7538	11218.5	1752.21	995.346	96.9769	12023.1	1970.39	10261.9	117.269	13442.1	1990.15	14361.7	118.538	12977.9	2603.46	1346.86	117.246	-7.09	-16.88	4.02	1
890	1765	1	1	366	771	0	366	771	256	7557.12	2916.5	283.023	100.094	7341.63	3272.98	3049.6	460.168	8827.98	32379.5	1138.83	117.109	8302.67	13995.2	6249.15	104.695	8750.18	2156.1	1955.26	95.1094	8815.14	2004.6	4296.38	111.039	8966.85	2442.62	9014.89	109.672	11138.8	2040.79	4579.36	107.391	11028	2732.95	671.766	104.387	24.95	-2.27	3.78	1
891	1766	1	1	366	792	0	366	792	461	6167.12	2755.92	288.193	88.6399	5853.79	2949.48	236.564	259.499	6988.69	6196.87	496.262	101.035	6559.73	2467.66	3405.57	100.803	6817.02	1832.13	773.369	104.551	6967.84	1757.73	1762.38	89.7115	7004.67	1954.56	5173.67	103.26	8484.53	1861.99	3474.18	104.534	8420.32	2335.57	553.434	102.213	-3.03	13.11	4.32	1
892	1769	1	1	371	753	0	371	753	343	8692.78	2228.13	249.166	107.152	8295.66	3679.19	2001.03	385.49	10672.7	21278.8	603.72	112.449	9687.78	4546.1	2315.26	98.7843	10740.5	1604.56	934.994	100.283	10594.3	1534.74	946.16	88.6093	11062.8	1734.79	7101.41	113.356	13188.2	1589.05	4932.5	108.128	13115.1	2111.17	613.977	95.0292	7.16	-9.21	3.88	1
893	1770	1	1	373	845	0	373	845	594	8465.98	2163.09	252.232	90.0758	7676.47	3470.6	4155.6	1647.54	9914.28	13152.6	533.567	135.005	8530.85	7687.93	2241.54	105.973	9855.57	1614.6	3357.77	94.7997	9791.13	1521.46	989.729	100.419	9453.7	1721.25	7739.01	115.391	11884.8	1601.2	4919.07	103.291	11421	2050.93	612.884	103.512	-8.78	-2.16	4.24	1
894	1778	1	1	369	885	0	369	885	229	9502.03	2466.74	293.86	85.6725	8791.3	6873.01	2704.99	365.144	11335.8	32886.7	253.869	104.009	9420.93	13919.7	4846.77	98.9913	11436.4	1890.4	709.271	89.9389	10914.5	1951.01	1367.53	103.764	11334.8	2520.21	41624.9	209.686	13201.6	2281.48	19694	126.424	12588.7	2737.83	1834.2	93.3231	-18.08	-14.46	3.54	1
895	1779	1	1	376	318	0	376	318	227	7035.74	2505.11	256.092	91.2423	6733.7	2766.97	584.67	567.67	7981.08	2935.18	671.405	113.242	6384.81	4014.29	2086.84	104.802	8417.01	1794.6	1620.4	99.3877	8180.65	1791.71	566.423	106.52	7625.17	1983.12	7194.57	117.771	10398.9	1867.71	4312.26	112.696	9764.72	2465.27	536.846	93.3789	-16.6	15.59	4.2	1
896	1780	1	1	366	955	0	366	955	552	7697.6	4069.92	342.174	97.9022	7137.17	4088.01	2959.51	389.208	8618.71	16880.6	712.754	101.382	7820.15	9229.3	8384.94	110.576	8576.24	2651.93	2737.56	97.6322	8600.59	2653.57	2957.75	96.8297	8973.26	2939.73	6704.61	109.319	10089.4	2837.8	4470.13	104.594	9815.7	3741.31	692.134	97.7011	5.57	0.94	4.4	1
897	1781	1	1	370	1007	0	370	1007	243	6052.48	2710.47	264.189	87.2263	5629.53	2720.24	602.827	386.86	7793.73	10498	571.333	104.111	6247.34	4957.8	6736.57	98.7449	7378.57	1804.02	1485.66	101.654	7129.14	1789.68	3164.27	97.3909	7129.45	1970.33	6603.28	115.819	7895.81	1795.7	4087.66	105.366	7214.15	2322.35	568.193	82.9012	-1.51	7.33	4.39	1
898	1782	1	1	379	149	0	379	149	391	6361.46	4093.1	335.225	99.4783	5384.7	3911.93	556.043	479.882	6910.35	4681.24	677.829	110.381	5925.37	5094.48	5932.59	103.795	6809.35	3109.9	1571.88	103.363	6836.29	2928.12	1201.7	98.0153	7005.96	3092.59	6555.93	102.43	8332.74	3150.62	4173.44	111.161	8055.14	4374.71	620.471	90.399	-11.06	17.29	4.61	1
899	1783	1	1	379	158	0	379	158	215	7456.96	3472.25	310.553	94.0791	6582.02	3403.99	918.112	1366.9	8166.97	4017.62	818.135	124.93	6907.35	6211.65	2433.63	102.256	8542.02	2418.53	2093.81	120.409	8287.63	2429.68	1032.6	91.9256	8421.87	2630.48	6288.5	122.372	10038.3	2541.56	4466.67	109.256	9709.5	3343.27	560.981	108.191	-19.03	11.28	4.42	1
900	1784	1	1	384	16	0	384	16	545	10270.6	9854.4	639.169	93.5651	8656.34	10872.6	2417.05	344.98	11290.9	18941.3	423.734	100.618	9510.88	11010.1	13649.5	111.583	11473.7	6834.53	1425.19	104.017	11038.2	6372.06	2159.24	102.883	11510.8	7082.18	6542.91	117.884	13399.3	6136.45	4646.44	104.701	13087.5	8121.84	776.648	92.7138	13.52	16.85	4.54	1
901	1785	1	1	383	80	0	383	80	175	6425.02	4663.61	493.846	85.5829	5414.82	14282.4	59.7943	537.891	8186.35	5560.1	187.989	111.64	6142.01	5255.24	3884.71	106.143	7655.18	3769.07	1228.3	91.72	7631.6	3645.9	606.354	92.2114	8413.98	4307.41	7987.43	108.891	8354.74	4414.25	45303.8	186.909	8373.93	5276.71	3250.62	89.8	-11.31	-22.71	3.31	1
902	1786	1	1	381	106	0	381	106	283	8564.84	3584.86	307.686	93.1307	7815.47	2968.87	759.519	297.208	9820.92	14669	822.152	112.936	7569.73	4303.65	3870.03	98.1378	9845.21	2679.7	1179.29	90.7845	9852.35	2559.21	2147.68	96.2297	9040.4	2730.19	6492.72	116.438	11722.1	2659.46	5612.96	103.138	10633	3460.11	625.986	101.498	-0.68	1.15	4.24	1
903	1787	1	1	387	58	0	387	58	254	12529.1	4114.63	329.551	85.4528	11382.3	3912.87	2863.33	345.217	16129.7	27236.7	680.248	102.016	12627.5	7908.14	2865.72	96.3425	15338.6	3097.02	1186.16	100.563	13648.4	2880.56	1988.26	90.0354	14608.2	3184.53	6411.41	115.909	17537.9	3041.21	4577.21	95.4764	19114.1	4011.97	589.783	96.6496	20.68	-12.66	3.93	1
904	1788	1	1	386	87	0	386	87	632	6618.44	4461.91	434.579	86.6661	5678.01	10795.5	1178.57	470.478	7062.56	13159.5	300.782	106.688	6481.75	5712.13	2815.58	101.476	7381.01	3397.57	927.22	91.356	7075.83	3239.96	905.332	98.0221	7570.79	3715.82	7568.36	105.185	8876.67	3741.83	35492.5	160.441	8419.08	4691.06	2529.38	102.771	-9.01	-22.54	3.63	1
905	1789	1	1	375	557	0	375	557	207	5866.45	3399.98	327.072	98.9662	5260.55	3342.62	257.372	254.671	7329.1	3099.99	839	99.0242	5584.79	3374.12	5648.97	100.338	7202.9	2199.43	698.995	98.3333	7124.89	2192.35	1046.67	95.9903	6547.38	2886.6	6171.39	112.638	8293.49	2243.57	4530.45	93.2657	7701.59	3193.47	675.855	89.0628	-10.14	18.99	4.45	1
906	1802	1	1	375	581	0	375	581	266	5287.83	905.019	207.139	103.658	4849.73	7790.72	1532.24	325.974	5831.04	23100.6	200.256	88.5451	5213.07	4595.76	733.417	90.1429	6077.92	831.936	465.827	91.8571	5680.66	805.842	138.173	86.7143	6164.39	1155.86	22559.2	149.038	7581.34	1050.4	17414.9	117.771	6895.53	1171.4	1364.35	109.786	-1.98	-22.27	3.35	1
907	1803	1	1	382	212	0	382	212	140	8286.01	4823.16	387.329	120.543	7233.84	4712.69	1607.06	297.329	9071.27	17772.8	563.114	113.114	6836.6	7226.53	15302.3	103.393	9891.03	3368.43	1833.46	95.2571	9263.01	3290.41	3259.01	91.7786	8452.44	3635.97	6493.21	120.429	11733.8	3405.27	4404.86	116.486	10928.2	4603.31	713.3	90.5143	11.32	16.94	4.31	1
908	1804	1	1	374	983	0	374	983	479	5468.04	2225.04	262.276	91.2735	4765.58	5002.18	1616.73	337.223	6317.45	16231	483.357	99.0251	5393.44	7597.11	2482.6	102.106	6485.77	1721.92	1167.2	93.9666	6204.9	1634.14	1488.19	89.3006	6151.22	1800.92	6177.51	112.207	7467.29	1748.38	9929.79	111.944	7055.62	2216.87	901.075	105.378	-5.49	-10.94	4.12	1
909	1805	1	1	382	222	0	382	222	582	5746.64	5035.44	375.729	98.5687	4857.57	4932.28	1404.49	309.381	6847.38	16719.6	527.656	105.079	5708.71	9311.17	7227.27	103.634	6736.1	3837.76	1330.29	94.2749	6508.9	3610.39	2167.12	89.9278	7043.93	3872.56	9612.31	109.581	7924.36	3724.03	4193.92	100.213	8284.56	4908.28	657.363	98.3471	6.11	0.49	4.4	1
910	1806	1	1	375	619	0	375	619	384	5854.99	2598.33	268.521	83.8776	5491.89	2060.48	1673.02	332.797	6708.75	4979.05	770.128	102.656	5936.26	4863.88	4190.89	100.01	6630.45	1696.71	2235.34	106.409	6493.57	1651.05	1221.38	99.0651	6802.86	1879.93	14518.1	125.661	7604.58	1778.51	6676.81	108.495	8024.85	2255.37	773.284	97.2708	-22.65	-2.75	4.24	1
911	1807	1	1	380	304	0	380	304	569	10129	2371.78	262.872	91.7733	9185.09	4023.72	3461.41	398.332	12706.3	19950.5	800.55	111.011	10869.6	11680.6	2524.51	96.7083	13114.1	1688.98	1764.77	88.0123	12340.1	1680.51	1205.45	89.2232	13207.5	1811.37	6634.7	102.592	15012.1	1784.17	4212.58	101.1	14759.8	2365.3	533.626	94.5694	5.27	-13.22	3.99	1
912	1809	1	1	386	253	0	386	253	285	9800.4	2786.91	286.646	90.5193	8719.42	26553.5	753.775	1204.71	12119.7	6649.09	410.811	115.849	9274.37	3774.75	1897.61	93.6947	12316.6	2246.25	229.502	89.3825	11752.2	2212.59	163.832	86.8596	11405.6	2788.37	42445.8	206.098	13589.4	2458.23	17001.3	130.635	13106.8	3202.99	1535.59	96.6667	-15.88	-16.16	3.47	1
913	1813	1	1	364	704	0	364	704	223	3499.61	6217.52	457.722	91.4529	2176.96	5983.46	1180.13	375.973	3398.82	18156.9	397.238	109.305	3466.77	10361.9	15251.3	119.686	3418.61	4005.24	1601.25	90.7399	3274.14	4034.04	3766.83	99.4439	3658.77	4094.42	8056.96	112.296	3610.08	4011.56	5290.87	100.395	3935.5	5558.72	907.915	96.7534	12.15	17.25	4.03	1
914	1815	1	1	389	132	0	389	132	205	2811.95	8856.56	645.517	96.9854	2464.06	8021.62	1752.19	354.571	3119.44	6805.46	446.463	109.985	2732.59	9515.52	12209	116.141	3112.46	6154.93	2732.72	82.3951	3235.65	6236.62	2415.26	98.4781	2904.96	6484.65	6968.47	101.054	3901.11	6608.25	4405.9	111.463	3809.15	8354.42	852.849	97.0244	3.94	20.72	4.45	1
915	1817	1	1	380	369	0	380	369	322	7616.66	3531.08	340.798	98.6522	6821.15	4465.35	4884.28	498.453	9682.42	18865	742.944	112.003	7088.47	13838.6	7174.94	108.556	9566.57	2777.67	3221.58	90.6273	9210.9	2719.14	2727.24	92.5	8868.53	3076.51	10095.5	110.385	10566.9	2885.66	13839.6	113.814	10636.4	3788.52	1352.15	93.5373	0.23	-17.58	4.35	1
916	1819	1	1	387	274	0	387	274	510	8890.02	2463.94	259.984	97.6922	7983.24	1733.57	2611.33	328.112	11279.9	28266.7	582.6	98.8941	8319.74	7854.98	2779.25	100.835	11506.5	1878.04	943.261	97.5	11071.7	1786.32	2234.28	98.9118	10538.8	2060.82	8615.67	113.335	13435.2	1918.53	4417.06	94.9255	13430.9	2628.96	574.084	99.2627	21.7	-11.67	3.76	1
917	1820	1	1	388	262	0	388	262	335	11479.2	2320.9	275.872	90.206	10740.3	29335.4	1391.1	430.484	12902.3	11167.1	553.809	104.442	11314.7	4023.05	1753.86	96.1045	13022	1940.35	814.746	94.9254	13488	1879.81	3157.07	90.0896	12775.6	2103.32	8425.02	102.194	17004.8	2007.95	10617.5	122.263	15736.5	2629.5	867.507	90.2955	13.29	10.91	3.86	1
918	1825	1	1	379	508	0	379	508	488	8768.01	2155.22	255.246	87.4529	8386.37	2530.66	2532.69	414.838	10504	13941.8	581.033	96.1045	9502.62	6793.14	2181.84	95.2377	10255.6	1592.03	2059.17	91.1824	10545.3	1529.61	1705.21	92.1168	10392.2	1738.18	6416.45	109.455	12578.6	1687.45	4731.07	103.936	12536.5	2221.44	602.721	86.7418	-5.36	-2.83	4.1	1
919	1826	1	1	386	433	0	386	433	288	7085.81	3499	854.722	100.663	7006.99	15288.6	211.733	1715.97	8538.44	13213	10.0139	236.014	7830.75	5439.39	573.476	164.191	8601.49	3351.91	0.0347222	100.431	8634.54	3341.83	24.9306	104.306	8661.07	4336.76	35101.8	250.986	10807.2	4044.88	46836.5	189.427	10504.3	4995.36	5263.69	109.035	-17.67	-19.64	3.32	1
920	1827	1	1	380	474	0	380	474	246	5278.33	5224.18	417.902	96.9919	5077.28	4792.21	1347.15	365.049	6518.98	4076.17	606.073	100.415	5326.88	6422.88	7778.21	98.626	6129.54	3574.19	2035.49	83.7602	6221.94	3478.22	1514.47	95.2724	5994.55	3648.05	6901.33	105.199	7131.16	3694.23	5092.56	104.61	7180.14	4959.82	772.118	102.626	-5.22	22.2	4.74	1
921	1828	1	1	387	372	0	387	372	453	7504.3	3330.51	320.581	87.3068	6995.81	4763.41	4877.73	477.81	8600.57	10383.7	565.254	111.788	7487.91	13410.5	3133.33	98.0618	8663.28	2592.03	3728.42	94.7903	8810.6	2469.58	1989.9	97.4459	8157.28	2734.4	8213	114.21	11240.1	2707.25	14778	118.049	10451.9	3357.13	1432.76	104.616	-14.58	-5.52	4.4	1
922	1829	1	1	386	505	0	386	505	236	11182.9	2453.46	285.106	93.9746	10625.5	3022.47	5177.34	525.915	13046.8	15389.6	933.61	109.72	11768.1	12327.1	2287.11	95.2797	12859.8	1941.39	3852.38	100.004	12902.5	1789.44	1463.86	109.716	13747.3	1967.79	6740.44	102.699	16031.8	1929.03	4811.33	116.979	15553.8	2494.74	693.059	89.0085	-7.94	-7.51	4.11	1
923	1830	1	1	378	685	0	378	685	396	6499.01	2623.77	277.263	88.3384	6150.53	3008.34	3347.72	655.083	7735.21	11741.1	658.073	119.755	6631.9	10212.7	2768.32	119.987	7965.17	1881.74	3920.6	94.5985	7807.8	1747.88	1412.99	93.8535	7737.04	2002.06	13888.2	120.692	9337.91	1839.63	7181.22	104.119	8786.41	2427.95	737.179	100.376	-12.56	-6.1	4.29	1
924	1831	1	1	387	425	0	387	425	258	7793.35	3354.37	819.004	89.1512	7544.53	12672.4	47.3721	2470.84	9162.65	5804.07	21.8527	302.767	8246.17	4282.55	651.004	125.446	8786.76	3099.38	2.26357	85.376	9015.95	3082.76	282.163	105.054	9384.4	4242.3	37270.2	238.295	10849.9	3828.12	46295.6	188.078	10487	4818.47	4921.91	103.407	-18.14	-19.19	3.25	1
925	1832	1	1	376	869	0	376	869	502	9217	3079.01	314.331	92.3367	8995.87	3284.38	2938.92	366.01	11302.5	22281.7	702.446	108.771	10134.8	11683.1	5090.26	96.1195	11218.4	2130.83	2480.69	92.5259	11108.8	2053.34	2567.84	99.9741	11444.4	2433.04	15634	136.211	13399	2156.8	5342.06	106.904	13315.5	2855.77	734.068	96.4203	3.38	-21.61	4.09	1
926	1833	1	1	387	454	0	387	454	459	8898.2	2134.32	267.512	94.878	8675.17	2391.46	2818.22	326.333	10891.9	22648.3	436.244	100.987	9104.83	8821.74	1840.43	100.028	11032.1	1591.92	657.682	104	10878.9	1573.98	775.976	96.7037	10607.4	1964.49	32495.2	165.207	13230	1773.17	16725.9	128.403	12516	2233.12	1526.66	98.854	-17.33	-13.24	3.64	1
927	1834	1	1	375	922	0	375	922	143	2861.4	4216.29	343.203	99.2378	2519.66	5590.65	1699.83	379.79	3273.93	17830.4	303.594	107.014	2512.31	8547.13	6896.92	98.5944	3561.98	3176.13	1795.69	105.434	3211.1	2769.85	2334.19	89.3706	2988.08	3604.99	39625.4	179.762	4076.66	2655.2	19699.4	132.126	3347.31	3585.59	1503.56	105.343	-18.83	-14.45	3.05	1
928	1835	1	1	384	540	0	384	540	207	3064.2	7493.24	521.546	97.5169	2842.75	7537.16	518.681	309.778	3746.06	6368.22	255.058	97.4783	2985.96	7040.76	12431.8	109.411	3662.99	5207.56	2186.19	105.174	3393.62	4799.17	1975.8	93.9662	3497.67	5744.81	7202.68	113.362	4132.27	4667.03	4029.29	98.0387	3865.06	6478.07	752.662	103.353	3.36	21.31	4.47	1
929	1836	1	1	384	607	0	384	607	297	5062.22	2701.89	251.916	94.8754	4486.72	2392.34	3789.95	467.155	5691.1	9491.66	604.65	109.418	5056.5	6325.17	1397	87.037	5661.58	1772.88	3350.56	96.8249	5473.37	1632.66	736.115	95.0976	6002.86	1890.29	6501.19	108.99	6956.68	1722.28	4818.4	104.263	6678.17	2228.54	563.279	90.8485	-11.95	3.94	4.46	1
930	1849	1	1	385	823	0	385	823	779	8942.45	2242.48	253.992	93.611	8222.69	3984.04	1174.68	447.377	10664.7	9911.48	700.944	108.789	9415.94	4179.19	2634.22	95.0398	10569.3	1577.38	852.682	100.693	10213	1538.73	1168.1	89.9589	11047.8	1801.65	9422.5	109.712	12640.8	1638.54	5326.67	96.1117	11783.3	2127.78	675.332	96.5199	-9.03	10.21	4.1	1
931	1850	1	1	382	650	0	382	650	349	7565.26	1809.28	237.923	96.8023	7193.07	15096.8	3115.17	516.619	9354.99	14065.2	369.711	112.458	7922.27	7780.99	3849.83	97.8195	9360.27	1422.05	3367.38	100.86	9119.09	1428.83	1223.27	97.9484	9094.29	1552.59	7550.63	119.006	10810.4	1581.3	9755.47	110.335	10734.9	2012.44	837.748	93.0974	8.55	6.69	4.21	1
932	1851	1	1	378	894	0	378	894	373	8262.42	2929.65	290.753	95.8043	7436.39	2755.68	2314.95	334.507	9377.32	16169.4	626.343	91.8579	7997.57	7745.91	2530.68	109.147	9199.46	1949.3	1568.43	90.9893	9169.18	1867.8	1294.39	99.2467	9798.27	2158.38	7922.46	112.024	11125.2	1969.04	3957.78	110.41	10262.5	2560.75	496.946	93.4826	-2.74	-7.35	4.14	1
933	1852	1	1	384	695	0	384	695	503	7325.91	2287.04	264.742	104.924	6391.93	2497.96	2159.75	357.495	8620.2	14476.3	412.722	105.777	7599.43	8619.99	1473.24	96.7634	8648.14	1730.58	958.501	94.9463	8585.34	1575.85	780.477	93.5328	9201.29	1816.97	21138.6	128.612	10653.5	1733.33	14741.3	122.986	10026.5	2246.6	1139.64	98.0119	-15.94	-9.82	3.88	1
934	1853	1	1	383	738	0	383	738	334	6439.87	3959.54	347.662	107.56	6332.74	2909.74	1377.72	459.365	8143.4	5806.3	442.44	109.329	6819.02	8225.6	7156.47	112.871	7819.64	2429.72	2619.66	103.129	7662.45	2567.44	1663.79	97.1377	7412.04	2568.66	7197.59	111.287	9060.17	2625.7	4575	104.937	8764.01	3147.55	687.356	90.8593	-17.05	6.88	4.52	1
935	1854	1	1	383	747	0	383	747	116	10155.7	1997.44	243.586	76.8879	9452.75	1607.6	2727.29	372.362	11748.3	17948	510.793	103.853	10202.6	12723.7	1837.2	93.4138	12018.6	1468.44	2462.82	116.405	12263.5	1450.79	689.655	92.4224	11264.7	1388.41	6254.09	100.466	15427	1529.65	4621.18	112.552	14577.8	1922.99	596.388	103.698	0.62	-13.28	3.92	1
936	1855	1	1	392	169	0	392	169	431	8481.21	2887.93	260.958	95.3805	7655.35	2673.74	2163.52	416.926	8834.65	12574.8	583.958	99.3666	8039.53	7786.9	3424.81	106.327	8978.79	2204.24	2010.14	90.1601	9710.92	2011.96	962.589	104.067	8915.18	2221.11	5970.63	108.169	12031.8	2041.08	4274.91	93.8121	10695.5	2767.28	525.394	90.5104	-7.42	-1.85	4.23	1
937	1856	1	1	386	919	0	386	919	399	5171.3	2296.45	293.639	90.1303	4876.92	5700.94	1177.9	405.845	6040.36	10303.3	395.972	100.81	5503.93	4564.32	5056.46	111.594	6058.31	1738.7	1547.34	81.2832	5921.53	1656.61	2960.65	106.667	6062.37	2072.61	31177.7	161.441	7229.44	1900.19	17731.8	121.183	7034.63	2318.45	1401.67	96.005	-20.03	-12.24	3.49	1
938	1857	1	1	393	220	0	393	220	227	10280.1	4667.03	358.04	77.9515	9523.59	4957.88	3365.39	469.846	10930.2	24020.6	801.295	100.141	10011.3	11131.4	6135.04	114.722	10640.8	3110.37	2256.69	100.581	12251.1	3169.04	3175.7	88.0881	11124.5	3322.22	5612.44	103.317	14220	3306.94	4522.9	116.7	14020.8	4220.73	628.59	86.674	13.67	-6.88	4.19	1
939	1858	1	1	387	933	0	387	933	201	8839.18	2917.99	274.249	99.6617	8028.91	2499.95	1921.8	310.547	10940.6	15612.6	521.04	99.791	9946.16	6060.49	3743.69	93.403	10187.9	1952.11	1187.19	92.3582	10104	1849.51	1894.46	92.9652	10602.5	2138.33	10364.5	101.572	11746.1	2009.87	5149	101.408	12262.2	2639.52	666.692	98.5473	-3.31	-5.7	4.14	1
940	1859	1	1	384	943	0	384	943	355	9205.21	4798.14	403.22	86.893	8525.68	4683.71	1970.81	333.023	10863.9	21274.1	505.484	103.907	9314.65	7896.75	8626.16	110.82	11216.5	2770.04	1577.58	97.2676	11245.6	2885.2	2312.82	92.6169	10705.2	3171.24	5361.81	98.4113	13684	3053.65	4725.74	103.952	12953.6	4067.6	691.67	100.017	10.17	-4.21	4.19	1
941	1860	1	1	381	965	0	381	965	285	4815.06	1550.79	216.253	98.1754	4780.56	4846.48	1237.85	304.744	5615.08	15921.5	850.046	95.407	5128.15	5020.79	1499.98	92.7228	5526.18	1195.41	889.698	88.9053	5603.87	1081.77	597.909	102.505	5357.8	1248.5	4832.59	98.193	7070.72	1170.89	3030.37	91.5754	6448.04	1542.31	451.105	93.6667	-0.28	-1.42	3.91	1
942	1873	1	1	394	189	0	394	189	379	10494.5	3593.79	299.536	84.905	9363.53	19914.2	874.208	344.654	13149	15137.4	618.24	104.739	11931.6	6546.23	4103.7	94.2137	12703.5	2725.03	1274.28	96.971	12785	2608.96	1496.05	97.1161	13132.1	2828.95	6302.48	112.657	14850.2	2756.82	7155.45	106.913	14809.7	3739.35	733.116	89.7625	12.8	8.27	4.12	1
943	1874	1	1	390	974	0	390	974	146	3980.71	1357.18	202.877	120.253	3919.92	9844.65	2532.28	564.89	5117.76	27108.6	714.925	110.281	4341.62	9657.39	1130	92.6096	5090.38	1176.71	1130.18	102.295	4675.14	1081.09	474.76	83.3699	4863.05	1254.52	5494.64	104.295	5821.81	1114.17	2764.62	93.5274	5698.22	1485.84	445.664	94.7329	17.69	0.23	3.29	1
944	1875	1	1	397	115	0	397	115	527	9999.58	6121.97	438.345	82.9108	8730.61	5631.27	1439.78	359.159	11108	18329.4	776.047	103.027	9676.54	7956.92	7798.9	111.74	10912.9	4264.86	1546.82	104.615	10984.4	4110.95	2918.59	99.5427	10712.4	4494.55	6012.36	102.56	13562.1	3975.87	5621.92	107.165	13093.3	5438	727.214	94.7078	6.78	-0.34	4.4	1
945	1876	1	1	393	404	0	393	404	625	8209.22	2075.13	234.266	98.1504	7867.33	2661.5	2623.68	369.219	10408.6	7927.11	739.774	102.053	8675.32	6737.16	2865.41	99.9648	10089.6	1578.71	2556.46	100.459	10180.8	1523.69	1506.82	100.662	10041	1716.7	11779.2	113.256	11999.4	1613.55	5763.83	93.3696	11827.5	2107.53	597.989	92.4544	-20.78	-0.84	4.19	1
946	1877	1	1	390	1007	0	390	1007	188	7698.58	2772.92	275.681	94.3138	6890.28	15521.8	1307.43	396.596	10489.9	5611.06	520.101	107.574	7326.65	7670.57	5449.8	95.8777	9619.2	2091.45	2334.29	92.8777	8920.83	2102.49	2006.05	94.2713	9450.55	2283.46	8338.06	126.75	9352.64	2329.55	4043.36	101.638	9479.81	2916.13	637.771	107.324	7.47	10.83	4.29	1
947	1878	1	1	395	208	0	395	208	481	15098.1	3024.48	291.534	92.0624	13494.3	9081.01	5331.44	423.586	17046.4	34749.1	643.21	105.164	15013.6	13974.5	3620.56	93.4532	17251	2425.64	1050.03	98.9335	17892.5	2360.94	1951.59	93.6279	18024.1	2685.05	8606.51	109.127	22178.3	2475.71	5717.7	108.536	20561.4	3462.23	693.487	98.1642	22.85	2.89	3.89	1
948	1879	1	1	402	37	0	402	37	441	8624.04	4041.56	328.218	99.381	7221.73	4333.9	1774.16	297.349	8192.77	17417.3	522.522	104.737	7229.34	6944.27	4105.6	94.9909	8892.9	2980.59	1007.54	88.5964	8984.41	2870.36	2127.1	95.4127	8700.32	3164.51	6270.21	109.025	11219.6	3041.15	4386.27	105.134	9915.95	4092.83	596.76	93.2472	3.51	-2.78	4.28	1
949	1880	1	1	402	63	0	402	63	503	13431.4	5180.16	379.841	96.9066	11501.8	5418.61	2509.06	335.68	14342.3	22358.3	605.809	106.632	12256.2	10707.7	5863.54	107.577	14488.2	3738.53	1294.03	98.6342	14535.4	3598.34	1608.2	92.3002	13533.8	3955.31	5752.83	114.905	17485.3	3751.23	4767.47	107.322	17410.1	4772.34	664.374	100.366	12.88	-5.77	4.15	1
950	1881	1	1	393	526	0	393	526	384	6717.88	2460.86	282.594	105.654	6308.31	2790.16	543.552	425.242	8016.29	5002.35	747.797	105.607	6700.12	4453.09	4321.8	99.5938	7954.33	1835.83	1681.16	95.2083	7712.6	1734.6	1501.37	87.8333	7912.96	2025.52	7107.4	111.312	9343.27	1824.54	4450.23	94.2995	9012.18	2362.13	581.43	93.1849	-10.69	17.12	4.34	1
951	1882	1	1	391	559	0	391	559	447	7298.66	4324.04	361.26	93.5638	6615.31	4374.58	1337.08	340.19	8201.51	15030.6	563.204	105.154	7084.49	6045.18	7251.36	104.49	8635.55	3031.07	1223.67	111.794	7762.38	2866.81	1900.96	100.221	8777.34	3120.17	6736.58	108.043	9978.09	3118.35	4691.23	112.801	9758.54	4094.64	698.888	96.8792	2.71	2.71	4.4	1
952	1883	1	1	391	584	0	391	584	238	3770.75	2150.34	254.807	91.6597	3423.95	4747.34	984.689	307.412	4642.49	12737.5	351.697	107.239	3752.76	4802.26	1513.46	107.13	4635.55	1559.16	774.122	95	4515.39	1378.75	260.773	92.2605	4219.8	1685.25	9486.61	112.118	5344.08	1710.05	13185.1	119.613	5321.22	1978.84	1053.76	91.5378	-8.27	-11.57	3.9	1
953	1884	1	1	399	251	0	399	251	138	8694.14	1710.52	250.13	73.9565	8311.17	21363.6	359.471	537.08	10555.1	3937.27	497.42	105.065	9184.83	2376.94	1892.65	88.413	10175.2	1367.86	514.638	93.7971	10485.3	1328.29	394.688	82.4275	10266.2	1575.74	5777.93	95.8768	12397.2	1531.37	8250.32	104.754	12139.5	2054.12	830.906	90.6449	8.73	11.41	3.78	1
954	1897	1	1	399	330	0	399	330	582	9414.2	2617.9	261.954	103.569	9222.81	3643.7	1956.2	353.627	11098.3	21359.3	449.357	97.1151	10169	5144.43	2893.39	97.3127	11291.6	1935.41	1025.3	89.3282	11350	1904.53	2064.26	94.2784	11407.3	2068.41	6765.89	109.342	13739.8	1942.2	4704.25	106.43	13714.5	2628.23	583.072	87.4759	7.17	-8.93	3.95	1
955	1898	1	1	406	237	0	406	237	112	3192.93	4294.62	349.473	88.9286	3062.59	2501.22	969.464	354.696	3387.05	3737.07	570.938	98.6964	2440.14	3511.82	5062.8	110.884	3464.47	2984.19	2128.78	81.1607	3609.98	2857.79	2109.46	92.7589	2617.47	3169.16	7351.35	103.018	4338.46	2935.63	4517.06	107.277	3602.3	4023.54	654.777	88.1964	-11.73	18.41	4.77	1
956	1899	1	1	391	796	0	391	796	250	7435.62	2128.11	246.852	77.608	6854.63	2874.43	2536.11	359.888	9489.16	23084.5	601.372	95.072	7310.19	14346	2294.19	95.104	9579.95	1567.22	2616.98	107.688	9108.34	1532.3	1675.15	117.492	9107.94	1756.88	7508.48	106.98	10516.8	1647.14	6566.17	107.128	10296.6	2137.17	663.928	101.388	15.54	-8.13	3.91	1
957	1900	1	1	397	489	0	397	489	530	8295.65	3949.58	360.806	92.9491	8150.4	4145.13	1951.35	413.011	9649.49	24545	618.192	109.681	9020.34	12160.6	5958.37	104.43	9594.64	3055.01	2229.57	100.538	9734.01	3013.44	2721.9	103.643	9910.57	3168.91	7181.24	112.16	12127.6	3162.14	4916.46	106.562	11442.1	4136.65	719.919	99.4264	13.96	-7.69	4.13	1
958	1901	1	1	405	308	0	405	308	704	8177.52	4546.4	364.906	95.2528	7554.45	4326.19	276.273	288	9726.11	6121.32	807.224	112.243	8010.05	5137.6	7573.65	104.92	9753.64	3445.18	1564.75	92.2955	9494.41	3234.48	1826.61	98.2812	9506.35	3628.56	7376.43	117.946	11536.7	3393.99	4470.21	101.732	10719.4	4659.31	703.368	91.8722	-4.32	21.77	4.46	1
959	1902	1	1	396	659	0	396	659	631	8624.86	1584.11	218.532	93.9366	8218.84	1636.03	2782.7	634.967	9920.6	6125.35	550.068	111.431	8897.06	8257.83	1779.53	97.3106	9675.89	1199.2	2680.97	96.9921	9785.42	1108.25	983.927	98.5119	9881.33	1281.88	5957.49	115.431	11977.1	1161.27	3932.64	98.5246	11739	1532.41	503.9	91.1807	-20.54	8.13	4.06	1
960	1903	1	1	396	684	0	396	684	404	5749.56	3343.44	316.5	82.1312	5092.28	3361.37	1188.3	457.871	6624.4	15802.5	649.79	109.057	5964.67	5667.74	4859.52	101.748	6717.29	2341.2	1614.55	107.413	6402.12	2155.98	2007.72	94.5247	6620.81	2434.56	8515.59	116.693	7735.96	2238.79	4441.23	115.178	7667.03	2972.16	645.413	86.3366	1.42	0.83	4.28	1
961	1904	1	1	405	356	0	405	356	323	10262.7	6493.88	451.303	93.5263	9745.53	6262.28	2518.61	367.892	11783	28965.1	541.325	111.836	10325.7	11204	8770.53	115.687	11871.6	5159.46	1472.63	94.1734	12249.5	4785.57	1800.36	89.6099	11470.7	4869.03	7452.35	113.765	15047.9	5021.43	4450.75	106.913	14215.7	6554.78	750.904	103.697	19.87	-2.84	4.19	1
962	1905	1	1	403	379	0	403	379	180	5980.69	3600.87	314.9	104.694	5804.14	3864.27	2049.86	308.267	6674.59	13007.8	533.622	102.156	6530.87	6731.51	1429.03	104.167	6207.29	2655.89	1538.96	93.9278	6700.09	2601.69	1754.48	96.2833	6643.12	2845.95	8145.28	117.311	8280.21	2794.94	4050	115.3	8037.34	3628.81	606.717	87.4278	-4.69	-1.07	4.39	1
963	1906	1	1	400	552	0	400	552	340	6810.57	4346.56	379.444	96.8647	6167.57	4689.64	1754.62	427.788	8528.9	17431.6	429.774	110.45	7580.39	7040.95	7115.19	104.106	8080.12	2888.03	1082.37	94.3029	7978.35	3025.16	1909.45	99.8147	7830.49	3217.34	5640.41	107.759	9551.46	3219.19	3743.24	103.871	9407	4043.26	616.694	103.103	4.85	0.27	4.32	1
964	1907	1	1	391	898	0	391	898	412	6808.86	2809.48	263.25	96.801	6014.11	2477.8	2142.29	325.124	7146.08	7878.98	553.799	105.306	6911.02	4527.89	2302.96	96.3568	7891.52	1814.19	2253.3	100.566	7701.65	1695.63	993.808	91.5291	8201.7	1997.68	7343.31	103.228	9762.51	1785.14	3716.12	107.592	9088.53	2381.52	467.592	97.466	-11.17	7.6	4.32	1
965	1908	1	1	394	765	0	394	765	411	8747.16	1656.47	229.336	103.029	8495.61	2507.75	2692.31	360.866	10704.1	23244.6	603.372	101.122	9208.73	9824.59	2256.16	86.4501	11027.4	1351.82	2317.43	83.6983	10579	1280.65	1918.67	97.2092	10716.2	1474.88	6049.46	102.336	13432.8	1351.49	4457.38	102.611	12786.3	1787.29	560.713	95.8564	11.48	-12.93	3.85	1
966	1909	1	1	407	281	0	407	281	577	9107.42	2592.37	284.373	91.8371	8898.4	6899.79	3894.66	518.523	11352.3	8240.22	635.064	114.461	9610.94	9381.22	4090.87	102.87	11467.1	2095.85	3256.83	96.8059	11516.2	2001.77	1186.28	101.972	11197.5	2342.97	8273.93	111.088	14168.8	2086.42	7130.1	103.575	13470	2847.75	740.045	94.3709	-13.65	-0.23	4.31	1
967	1922	1	1	399	628	0	399	628	675	6931.64	2588.03	255.984	91.3644	6732.58	2795.73	2066.05	400.581	8580.58	4191.96	542.71	100.439	7560.41	6713.51	5532.95	97.9482	8553.38	1719.24	3055.33	105.607	8677.72	1618.61	1604.33	99.5674	8186.95	1862.67	8461.75	113.772	10657.5	1768.76	5932.07	105.083	10004.8	2290	685.459	99.9674	-20.1	2.46	4.35	1
968	1923	1	1	398	349	0	398	349	336	10420.2	2545.98	262.265	96.1726	9652.31	3665.4	2577.03	326.801	12903.1	22906.9	481.408	98.7381	10382.9	6775.57	2406.26	94.9256	12826.4	2023.35	766.232	86.5744	12531.8	1880.58	1571.41	99.622	12368.4	2113.68	6042.11	109.506	14809.4	1940.39	4239.24	105.926	13783.6	2597.89	549.464	91.128	12.94	-15.57	3.9	1
969	1924	1	1	397	758	0	397	758	259	10257.2	1795.25	232.452	93.0618	10038	2735.75	3351.53	422.069	13033.4	33171.3	506.355	101.934	11614.6	12170.7	2334.78	103.1	12192.7	1497.55	811.95	92.0116	12860.1	1422.73	2831.07	104.448	12447.3	1586.27	5869.88	106.753	14887.8	1539.22	3885.88	109.073	14421	2041.01	545.282	84.3591	24.59	-1.12	3.64	1
970	1925	1	1	406	569	0	406	569	377	4055.24	1796.71	246.886	92.6843	3835.55	2021.8	1927.32	446.992	4601.88	8514.93	587.923	103.446	4095.76	4167.9	2047.89	91.7798	4590.44	1326.99	1752.59	98.8753	4658.63	1179.21	464.175	91.7745	4518.71	1403.83	5211.6	110.902	5734.73	1315.73	10115.7	113.379	5400.5	1663.84	864.528	91.3183	-15.64	-1.44	4.24	1
971	1926	1	1	399	799	0	399	799	283	10951.5	1418.15	268.544	94.6572	10452.4	2681.75	3152.16	452.919	13343.3	19388.6	430	98.106	11665.9	16753.8	1983.93	104.046	13313	1293.93	2161.3	98.2686	13414.6	1232.32	1146.19	101.067	13587.3	1436.74	5747.3	114.488	16449.2	1478.62	16676.2	126.336	15788.7	1837.84	1327.45	104.82	-0.44	-18.55	3.92	1
972	1927	1	1	405	731	0	405	731	571	7076.76	2909.63	282.07	96.9124	6571.87	3176.86	466.706	323.469	8318.74	7110.4	569.294	111.322	7320.69	5633.74	6946.75	102.077	8350.68	1967.03	1421.62	97.7058	8009.02	1863.92	3268.9	100.72	8483.77	2105.75	6831.92	112.007	10261	1948.38	4001.68	107.45	9893.03	2528.61	594.706	94.4939	-11.69	13.35	4.37	1
973	1928	1	1	401	786	0	401	786	178	9778.9	2861.4	287.41	84.2416	8865.25	3528.32	3136.72	394.478	11981.3	18018.7	682.337	103.837	10506.4	13504.4	1843.82	84.1742	11754.9	2051.81	2034.21	103.573	11487.9	1963.74	1958.1	84.9719	10911.4	2111.96	7436.88	118.657	13920.7	2059.71	6875.52	107.742	13434.5	2794.11	748.938	83.9494	-0.55	-13.1	4.11	1
974	1929	1	1	405	777	0	405	777	371	8982.7	2417.49	268.499	94.1159	8822.78	2654.34	2250.34	381.62	11032.7	15207.6	497.148	113.151	9679.17	10313.4	2852.29	95.4582	10725.2	1706.87	1993.33	94.1159	10859.7	1623.34	1836.4	99.9084	10886.3	1801.07	6043.04	115.647	13249.5	1697.08	4348.73	109.72	12430.6	2194.11	568.97	101.927	-6.38	-6.33	4.08	1
975	1930	1	1	409	217	0	409	217	373	8103.81	3469.73	309.268	88.1233	8581.24	3322.28	3737.57	479.442	9850.74	17429.6	853.172	109.82	9100.8	8946.74	3724.01	102.464	9949.58	2576.47	3012.27	96.2681	10006.3	2555.03	2212.08	89.0456	10777.6	2772.85	7759.82	123.083	12524.9	2733.57	5592.41	105.732	12221.2	3499.92	688.319	95.8445	-2.13	-10.5	4.29	1
976	1931	1	1	401	869	0	401	869	538	6283.79	2800.78	278.554	95.816	5838.23	2473	866.296	460.688	7965.49	5445.39	570.084	114.178	6330.11	6639.51	5192.95	104.695	7824.63	1919.95	2675.05	95.3253	7740.71	1816.37	2592.74	100.346	7312.53	2072.33	10889.2	126.801	9304.47	1882.59	6045.74	110.045	9416.4	2446.14	725.266	103.474	-22.85	0.66	4.39	1
977	1932	1	1	398	461	0	398	461	394	7352.37	2882.7	279.959	93.2893	6957.31	3170.34	2013.93	308.637	8648.86	15894.3	641.797	101.228	7287.31	5601.3	1696.81	95.5406	8628.99	1909.77	617.16	103.706	8490.18	1894.73	1361.62	93.9492	8340.04	2115.69	6050.96	111.83	10649.4	1948.13	4781.66	110.807	10227.9	2494.24	673.317	101.216	-0.83	-3.58	4.11	1
978	1933	1	1	404	1007	0	404	1007	185	4839.68	2769	282.243	103.865	4953.38	4924.38	2206.94	366.919	6159.54	4288.55	742.584	115.584	5044.81	15679.1	3987.29	106.524	5661.05	2036.33	2988.08	94.5405	5762.61	1908.26	1997.74	105.341	5411.93	2159.35	7498.07	111.822	6628.43	2101.25	5292.3	107.973	6046.79	2695.04	690.757	93.4108	-21.89	4.06	4.3	1
979	1959	1	1	410	397	0	410	397	175	6294.27	2554.53	278.211	100.497	5776.33	2762.61	1560.91	297.651	7702.68	16650.9	594.183	111.909	6577.71	7578.96	1648	100.88	7303.06	1984.23	1207.22	83.52	7481.69	1902.39	413.766	101.04	7421.54	2136.79	6811.13	112.663	8540.18	2053.43	4921.41	106.886	8038.62	2625.59	748.914	92.1429	-1.44	-6.52	4.09	1
980	1960	1	1	418	23	0	418	23	307	11272.5	3783.76	323.212	96.4039	9733.34	8668.39	1356.95	330.013	12797.1	13099	395.235	106.153	10749.9	5650.73	2485.77	95.2215	12489	2802.33	757.479	105.303	12564.8	2660.53	1368.65	101.632	12885.7	3077.08	7632.96	112.866	15233	2762.47	5381.08	114.176	14709.9	3747.01	668.166	88.3713	5.05	6.13	4.17	1
981	1961	1	1	411	366	0	411	366	215	7703.77	3085.75	272.033	89.9814	7707.65	3652.21	3219.23	349.767	8131	29028.3	548.698	116.479	8297.28	9582.25	1659.15	99.9628	8359.78	2424.45	1875.96	92.1628	9070.94	2303.06	3882.84	99.1814	8710.79	2516.58	7229.53	104.395	11644.9	2314.47	5413.88	115.577	10276.2	3181.6	656.354	92.0047	22.4	-9.39	3.83	1
982	1962	1	1	409	460	0	409	460	116	8848.15	2163.53	216.336	85.1466	8184.77	5834.59	3089.35	423.621	9751.77	19950.6	546.448	111.457	8813.35	8187.97	1952.81	106.819	9668.24	1422.88	595.836	96.6034	10340	1537.84	1597.4	99.5086	9456.26	1650.09	5158.26	104.75	12788.8	1488.51	4062.67	113.069	11575.7	1886.12	522.603	85.6207	9.34	-2.63	3.96	1
983	1963	1	1	410	443	0	410	443	472	8824.95	2053.1	468.441	96.4619	8397.45	6062.9	2568.55	379.568	10668.6	23790	107.167	99.9343	9033.07	8747.17	921.159	91.5042	10359.3	1727.38	94.8962	90.8962	10442	1725.58	197.203	92.9407	10246.9	2056.8	18113.3	156.699	12449.7	2194.37	35351.7	164.742	11756.1	2520.59	2967.42	110.803	-4.99	-22.55	3.59	1
984	1964	1	1	406	979	0	406	979	275	5412.38	2697.93	272.48	95.28	5220.33	2642.66	751.495	319.745	6790.44	11467	553.229	98.1636	5586.44	6227.69	5568.75	101.855	6887.55	1876.94	1534.06	93.3091	6982.08	1839.23	2042.25	95.2945	6317.27	1957.84	7075.98	120.356	8435.4	1993.8	5339.34	119.193	7505.07	2406.83	632.571	90.1927	-1.05	5.28	4.37	1
985	1965	1	1	418	102	0	418	102	584	8601.66	5031.24	389.656	98.2688	7278.45	4580.08	785.267	334.603	7736.88	8037.2	416.872	102.392	7375.4	5184.65	5407.97	100.807	8829.54	3615.46	1163.77	101.894	9559.06	3402.79	1039.95	97.4658	8407.91	3662.09	6908.34	118.822	11630.5	3536.02	4580.5	100.969	9317.52	4418.02	645.985	88.1935	-7.61	9.33	4.48	1
986	1966	1	1	408	939	0	408	939	513	9301.74	1960.68	225.09	98.46	8914.17	1879.05	1623.96	268.94	11832.4	17281.9	429.788	95.846	9965.85	7035.93	2267.91	99.6589	11740	1393.84	651.456	91.1267	11541.2	1332.43	991.203	100.532	10802.1	1522.73	5741.38	107.212	14022.6	1403.97	5116.68	109.513	13047.9	1884.12	530.596	96.4152	0.28	-7.22	3.89	1
987	1967	1	1	422	35	0	422	35	475	9099.19	3523.87	322.16	93.0737	7503	3609.78	940.476	385.971	9651.88	13468.2	442.316	123.242	8680.43	5504.76	2360.51	105.392	9797.85	2607.73	952.438	100.164	9514.11	2545.04	1117.06	92.8821	9523.41	2766.89	7700.78	109.375	11831.5	2595.56	4693.04	111.432	11673.4	3497.67	655.653	92.2589	-4.29	-0.71	4.22	1
988	1968	1	1	418	195	0	418	195	349	6800.59	3156.87	331.948	94.6017	6685.68	9738.73	824.831	1126.64	8261.89	7693.33	646.797	136.381	7025.71	6111.08	3434.78	101.384	8324.08	2329.27	1372.81	98.9628	8212.14	2223.09	1766.16	94.8539	8612.56	2455.18	7644.61	120.923	9984.07	2319.7	5901.89	111.032	9643.72	3095.97	677.756	94.235	4.19	10.4	4.44	1
989	1969	1	1	422	64	0	422	64	139	8720.89	4592.77	378.237	115.158	7113.93	4109.52	83.964	319.986	9593.66	5844.64	645.353	109.014	7525.76	4371.31	8052.29	100.777	9820.99	3032.19	1294.88	94.3381	9426.36	3121.87	1392.83	91.964	8977.96	3286.94	6833.67	107.144	11296.2	3089.79	4153.33	95.482	11005.5	4155.91	575.388	96.5899	-4.63	22.07	4.39	1
990	1970	1	1	420	208	0	420	208	292	6784.13	3920.97	344.401	94.1473	6140.61	3344.73	1517.88	359.13	8142.97	10470.7	658.435	92.6575	7257.74	8644.09	4253.44	111.733	8105.27	2895.54	1538.53	106.384	7681.24	2783.17	1424.73	102.846	8015.4	3171.41	7483.5	126.781	9489.29	2907.57	4949.08	107.229	9912.91	3860.07	646.983	102.442	-11.51	0.77	4.47	1
991	1983	1	1	416	266	0	416	266	361	7269.43	2728.48	278.036	90.2022	6966.12	4677.58	1605.32	391.133	8066.81	8822.36	633.138	107.958	6909.01	7220.27	1778.4	97.7258	8220.52	2128.4	1552.09	96.1967	8221.34	2033.83	1805.21	97.8781	7702.97	2236.56	8911.99	105.873	10297.3	2089.42	5026.25	109.321	9592.37	2793.32	667.936	98.3213	-12.64	4.55	4.36	1
992	1984	1	1	411	645	0	411	645	294	8273.52	2250.21	245.061	88.3333	7609.25	2196.78	2070.98	394.425	9563.75	14120.8	646.139	93.7891	8413.5	6641.75	1872.19	91.5782	9302.75	1573.93	2265.16	103.276	9411.21	1543.83	1634.86	93.2279	10011.3	1657.78	6894.77	101.306	11269.3	1624.22	4056.5	102.469	10646.5	2053.17	547.347	104.18	-5.09	-2.68	4.11	1
993	1985	1	1	421	314	0	421	314	265	8331.25	2781.42	277.079	101.087	7911.9	3776.37	3602.12	450.842	10049.4	29882.8	858.596	106.453	8656.52	7137.38	4165.14	90.5811	10483.9	2128.16	1168.27	97.6226	9987.28	1920.18	1576.78	93.3736	10222.2	2191.46	7349.85	110.743	12871.1	1995.13	4784.37	100.947	12206.4	2742.82	574.472	90.5019	22.79	-12.1	3.78	1
994	1986	1	1	421	384	0	421	384	489	7779.18	2630.37	270.479	89.2699	7474.23	3226.01	3037.73	359.284	9799.7	14220.8	650.89	108.975	8434.87	9800.09	2647.91	95.9059	9856.22	1985.81	1082.18	95.3988	9342.41	1932.16	1977.98	102.569	9635.93	2219.2	6941.15	113.431	11348.8	2005.26	6242.16	107.454	11760.1	2727.61	732.043	94.0859	-6.65	-7.36	4.22	1
995	1987	1	1	409	806	0	409	806	382	7570.68	1960.77	306.183	96.4058	7419.44	2161.83	2038.91	382.793	8779.99	20173.2	313.804	104.204	8041.86	9447.47	2508.64	95.4921	8806.37	1608.63	582.411	89.8848	9254.7	1514.18	1161.63	98.6518	8632.16	1761.31	5140.54	106.283	11685.5	1796.98	22305.3	141.927	10734.1	2235.28	1931.77	107.437	-4.52	-21.37	3.79	1
996	1988	1	1	415	453	0	415	453	198	8856.55	1489.55	205.106	112.54	8285.26	7631.98	2397.14	464.682	10430.9	20344.8	642.349	93.6111	9549.48	7030.65	2006.82	103.005	9917.19	1239.39	687.359	86.4293	10251.5	1127.72	1663.69	91.1919	9676.74	1284.69	6476.21	110.389	12372.1	1202.16	3541.99	103.167	12314.8	1606.18	476.116	72.702	10.74	-0.3	3.91	1
997	1989	1	1	413	752	0	413	752	173	7280.62	2093.13	274.145	91.0867	6877.32	3192.02	1583.17	420.162	10014.5	22121.8	584.642	110.965	8219.06	7563.35	3686.21	88.8902	9689.72	1550.55	1699.49	92.185	9004.51	1489.01	1786.47	79.9769	9156.88	1666.23	6201.46	99.2601	10435.5	1608.1	4443.2	114.971	10857.4	2096.84	569.705	109.017	8.65	-8.85	3.91	1
998	1990	1	1	414	522	0	414	522	681	7826.94	2514.15	257.769	93.8884	7470.08	5498.32	1555.3	346.495	9310.58	16058	605.64	105.377	8315.13	4327.51	2570.42	102.93	9273.79	1826.35	791.931	86.8899	9415.1	1784.5	1083.15	99.2922	9412.01	1978.59	6239.08	105.734	11574	1902.84	4353.43	102.587	11140.6	2442.81	551.106	103.373	0.06	-0.92	4.08	1
999	1991	1	1	421	546	0	421	546	562	6810.79	1617.11	215.758	94.7811	6152.48	6971.86	2693.6	491.966	8113.72	19084.3	510.916	113.117	6748.41	8960.57	1449.36	95.3292	8201.53	1226.37	1600.69	96.7722	8332.16	1181.69	1140.55	85.9093	7622.56	1377.74	6101.8	110.208	10089	1350.22	4321.68	108.091	8944.82	1660.01	527.601	96.1673	9.3	-0.12	3.97	1
1000	1992	1	1	419	480	0	419	480	418	9002.21	2579.99	283.933	98.7823	8367.71	2488.77	2756.64	378.258	10780.5	27767.7	728.529	109.385	9002.91	11119.6	2238.74	92.3158	10795	2010.79	1316.03	100.679	10543.3	1942.45	1367.53	95.8565	10370.9	2137.44	6522.56	104.251	12907.8	2083.65	5127	102.591	11728.4	2617.91	687.048	107.39	20.85	-8.48	3.81	1
1001	1993	1	1	422	407	0	422	407	522	7298.44	2057.34	249.866	88.1782	7079.82	2269.71	2413.84	419.703	9120.67	6748.71	748.605	113.996	7859.38	6070.05	1559.37	110.364	8924.02	1564.55	2223.07	91.5939	9232.32	1500.89	952.253	99.318	8635.95	1708.62	11098.1	110.868	11184.7	1633.15	6497.68	106.109	10370	2151.64	721.429	96.364	-21.59	-0.33	4.19	1
1002	1994	1	1	422	418	0	422	418	148	8898.07	1795.73	236.378	90.4122	8335.63	2201.97	2318.19	637.115	10835.7	4823.54	1040.74	132.149	9104.37	7383.59	1825.79	111.838	10988.2	1426.3	2078.56	92.0743	11006.2	1319.92	575.324	88.9459	10361	1546.31	18534.8	115.723	13503.6	1402.57	8089.49	101.351	12155.7	1890.75	967.554	97.3108	-21.73	-5.15	3.96	1
1003	2007	1	1	410	917	0	410	917	593	7507.32	3057.01	293.53	90.1855	7156.59	2692.84	2438.15	367.739	8959.81	30233.5	449.798	102.101	7830.14	10942	3985.56	106.464	8905.79	2100.68	1456.65	98.8196	8903.49	2062.86	2305.89	99.6391	8776.68	2266.77	7667.8	115.007	10795.5	2143.34	4921.38	107.951	10352.5	2849.47	610.621	89.5413	22.2	-3.75	3.74	1
1004	2008	1	1	418	597	0	418	597	784	7917.93	2200.16	255.5	95.7296	7723.8	2664.59	3860.7	434.467	9662.29	7192.69	571.653	106.166	8424.92	7190.07	2426.73	100.245	9705.36	1533.31	3241.15	98.4847	9384.62	1446.52	1211.11	94.5	9679.53	1618.76	6916.21	104.631	11284.9	1541.57	4120.01	110.242	11445.6	2011.58	571.585	95.7946	-15.36	6.07	4.23	1
1005	2009	1	1	424	4	0	424	4	338	18906.6	2081.59	232.104	87.3491	15895.7	23358.6	3566.29	410.689	20801.2	25025	517.438	100.864	17703.1	6571.42	3050.41	110.03	21521.9	1732.33	750.908	90.784	20500.8	1649.03	1442.28	109.746	21725.8	1829.09	6723.31	107.092	24865.9	1727.16	6272.93	96.1361	24097.3	2292.87	608.959	91.2219	18.44	8.41	3.82	1
1006	2010	1	1	415	697	0	415	697	576	6771.87	2149.02	245.526	105.474	5854.67	5154.49	1845.54	365.415	7683.83	20444.2	424.062	103.231	6723.37	8662.2	2061.61	107.705	7526.33	1521.05	1041.08	97.0365	7647.62	1441.59	1309.16	108.203	7714.53	1632.21	6801.09	112.509	9344.98	1545.87	4106.28	96.3785	8665.74	2029.44	509.141	87.3733	9.68	-2.81	3.92	1
1007	2011	1	1	398	988	0	398	988	303	5065.64	3564.45	340.693	99.3432	5019.67	3055.81	302.122	312.152	6191.53	5817.94	453.673	98.3927	5324.36	4270.17	7950.52	113.224	6342.69	2517.96	2168.25	93.0528	5988.82	2394.88	3137.24	93.3168	5932.49	2588.68	6674.01	112.092	7462.03	2426.25	4212.77	98.0264	7084.81	3045.99	622.165	95.8878	-5.06	23.46	4.6	1
1008	2012	1	1	420	661	0	420	661	282	7172.14	2548.46	255.213	87.8546	6787.55	2384.21	2286.87	386.578	9069.71	7605.25	545.993	100.975	7473.11	8937.66	3244.35	101.723	9188.45	1722.37	2642.87	87.6348	8537.06	1718.33	1456.62	88.656	8401.06	1904.9	6027.52	106.5	9863.11	1834.09	3873.08	103.83	10163.3	2241.75	520.025	88.7553	-15.26	3.97	4.3	1
1009	2013	1	1	425	124	0	425	124	569	6630.61	3256.67	293.352	88.0105	5833.31	3073.91	698.076	280.436	7154.68	8863.76	417.141	111.761	6374.55	4363.67	2056.93	97.0721	7007.27	2462.4	911.035	94.5993	7007.88	2284.58	886.71	91.2039	7018.27	2516.76	5141.22	101.23	8838.49	2430.69	3911.31	104.26	8202.49	3165.55	550.211	95.0967	-4.18	9.4	4.37	1
1010	2014	1	1	416	759	0	416	759	554	7277.1	2531.17	271.991	88.3051	6905.57	3059.42	556.978	345.417	8687.11	9356.93	608.926	106.027	7391.71	4414.97	5903.87	101.296	8597.66	1771.08	1317.39	88.1011	8548.79	1671.7	2780.78	100.924	8224.85	1876.52	6398.9	109.612	10717.7	1751.53	4497.79	107.899	10440.5	2288.33	632.68	96.4892	-6.25	8.59	4.28	1
1011	2015	1	1	414	847	0	414	847	706	5868.88	1963.83	404.433	94.3059	5633.27	9705.15	1287.68	1460.71	6951.14	16489.6	115.055	147.48	5929.53	5853.39	1866.66	108.187	6929.47	1750.44	446.101	95.8399	7111.61	1702.99	424.977	92.8697	6642.79	2049.06	14429.8	128.225	8537.73	2212.4	28618.3	144.749	7834.21	2570.87	2650.33	102.939	-6.05	-20.48	3.64	1
1012	2016	1	1	426	155	0	426	155	741	9354.11	4235.86	327.667	94.0985	8024.42	6105.53	1693.24	364.615	10391.7	16777	741.476	108.387	8566.28	7285.65	5121.08	99.7652	10381	3256.8	1633.94	97.6181	10362.1	3008.5	1664.01	102.713	9825.15	3526.27	6397.6	107.262	12428.4	3030.34	5031.2	108.91	10960.8	4258.53	652.062	99.0148	4.47	-0.59	4.33	1
1013	2017	1	1	425	235	0	425	235	700	9331.61	3284.29	303.263	89.1171	8453.47	3388.07	4307.73	366.773	11139	21383.5	680.239	103.739	9412.47	10820.1	3670.04	105.113	10987.2	2418.11	1309.2	102.27	11004.2	2304	1833.83	93.1757	10931.7	2558.8	6899.65	116.384	13185.6	2463.32	4463.96	99.1043	12490.1	3235.39	678.473	106.936	11	-11.21	4.11	1
1014	2018	1	1	419	879	0	419	879	555	7719.46	2568.36	262.303	94.6541	7340.66	6291.85	2407.85	396.78	9030.19	10963.4	476.023	110.312	7792.57	11118	3441.08	92.5838	8948.08	1812.45	2866.86	95.4955	9192.74	1738.06	1449.88	94.2432	8483.54	1913.15	6165.76	106.326	11256.3	1846.69	5502.62	99.6126	10330.5	2345.61	649.124	91.4991	-12.98	-0.35	4.31	1
1015	2031	1	1	426	506	0	426	506	382	5664.01	2213.34	261.453	97.8613	5395.81	6560.61	1449.42	318.723	6983.18	11199.4	389.5	100.715	6015.24	5324.79	1452.76	97.9581	6646.01	1637.4	1247.59	98.0497	6613.7	1628.26	605.898	102.576	6925.48	1790.14	6539.49	102.325	7871.77	1744.44	6204	100.736	7753.31	2170.07	789.571	97.9895	2.97	7.32	4.28	1
1016	2032	1	1	434	72	0	434	72	453	7171.36	5051.92	390.413	86.4283	6175.15	5022.25	792.236	309.34	7960.47	13442.9	521.958	94.8212	6627.52	6209.99	6488.69	109.121	7925.35	3760.78	1136.21	91.3201	7686.21	3474.21	1063.45	87.0177	7361.96	3895.75	5679.21	123.391	8927.51	3574.36	3723.51	104.223	8318.29	5125.15	612.592	95.9713	2.43	4.18	4.48	1
1017	2033	1	1	431	166	0	431	166	295	5335.25	13964.5	881.854	93.8678	4824.96	9540.88	174.502	307.434	6182.83	9775.66	417.18	107.736	5754.58	9375.18	15872.4	122.688	6295.2	9155.63	1546.15	96.0881	6040.61	8810.68	1448.46	107.244	6576.1	9010.28	6873.61	116.603	7447.69	9177.04	8196.84	115.329	7850.08	11967.2	1151.97	84.3322	8.85	20.53	4.52	1
1018	2034	1	1	426	573	0	426	573	331	5605.63	2474.14	277.619	92.9637	5139.88	2493.63	1044.74	385.251	6158.14	2841.73	376.13	106.344	4364.63	3838.2	5293.09	109.634	6030.86	1616.81	1595.31	109.792	6009.01	1496.47	2174.96	98.9275	6022.82	1684.04	6938.96	103.601	6987.61	1624.62	4434.89	107.937	5773.12	2067.04	578.239	94.1934	-11.34	20.05	4.48	1
1019	2035	1	1	403	959	0	403	959	240	4330.93	1912.94	239.967	96.4083	4072.08	1883.77	1637.71	328.538	5896.56	21322.5	517.296	97.9	4791.17	9321.3	2268.5	99.7792	5860.05	1393.71	1193.63	88.7333	5389.38	1382.12	1143.72	95.0042	5740.81	1506.03	5302.44	94.9375	6272.99	1393.05	3572.25	95.6417	7011.78	1837.26	471.071	100.246	8.06	-13.09	3.64	1
1020	2036	1	1	426	640	0	426	640	683	8924.35	2362.96	261.833	92.2811	8009.94	5926.23	2621.59	422.152	10564.2	28766.8	665.287	104.742	8680.31	8426.04	2193.8	98.5725	10511.4	1836.96	1271.48	95.4539	10051.8	1745.7	1061.94	90.1025	10243	1943.66	9694.95	113.694	12238.6	1861.54	10786.4	116.256	11614.7	2399.35	870.083	93.4041	9.29	-21.56	3.84	1
1021	2037	1	1	434	191	0	434	191	442	6854.87	2024.85	262.489	90.0023	5904.92	12219.4	1294.98	636.314	7415.26	15719.3	337.81	110.543	6415.49	6258.42	1899.39	96.7421	7513.57	1742.15	738.161	97.8575	7879.11	1610.28	887.104	98.7262	7053.32	1952.04	7039.07	113.066	9539.26	1916.49	22690.1	120.871	8295.84	2376.97	1396.43	91.0362	-8.03	-18.04	3.84	1
1022	2038	1	1	426	673	0	426	673	259	7660.11	2554.71	274.382	91.5637	7270.12	2031.31	2185.74	354.042	8972.87	3454.47	517.861	98.8996	7870.13	5954.76	4316.41	96.0039	9197.13	1698.46	2358.63	94.8108	9168.28	1741.02	1586.3	95.5907	8388.05	1958.68	5843.76	120.83	11468.6	1833.87	4304.19	88.2394	10716.7	2419.02	592.112	98.5444	-15.83	13.72	4.25	1
1023	2039	1	1	426	690	0	426	690	248	5639.4	2948.39	279.456	88.5847	5163.37	2987.48	3901.47	430.69	6851.37	11464.4	631.274	93.5484	5814.17	10934.6	6289.37	106.435	6934.63	2007.95	3602.16	103.895	6906.36	1972.6	2617.31	103.133	6351.52	2237.31	7048.15	106.25	8032.83	2016.15	4071.98	101.625	7588.12	2665.37	558.468	94.0484	-13.73	0.23	4.46	1
1024	2040	1	1	428	281	0	428	281	266	5929.42	5624.02	400.861	90.515	5574.56	19971.5	787.5	572.662	6257.85	7366.76	899.842	114.466	6104.62	6539.92	11520.4	113.083	5944.72	4132.19	1876.09	100.064	6126.35	4034.82	2710.2	90.7895	6642.5	4538.13	8296.89	112.613	7451.71	4167.64	6563.61	102.737	7898.26	5646.41	857.718	108.538	9	12.09	4.36	1
1025	2041	1	1	426	791	0	426	791	268	8279.29	1776.95	225.567	109.399	7629.38	9329.53	1432.05	311.216	10046.2	15323.6	581.925	95.8545	7782.47	4111.34	2143.21	104.996	10348.3	1274.8	613.821	90.6007	9705.85	1257.63	1266.98	105.254	9394.79	1408.88	5388.85	111.664	11849.8	1340.93	3809.08	97.0187	11251	1763.55	420.466	99.7239	6.66	4.9	3.99	1
1026	2042	1	1	428	334	0	428	334	604	8682.66	3557	290.515	99.8543	7936.82	3414.19	3012.78	424.164	10224	25442.4	710.619	106.061	8287.73	7892.18	6813.45	109.877	10512.5	2693.94	1564.31	95.9089	10345.8	2551.24	3684.17	103.255	9770.73	2827.33	8280.56	105.765	12825.1	2687.85	5151.61	105.747	10954.1	3550.39	667.452	96.7748	16.37	-5.51	4.08	1
1027	2055	1	1	426	816	0	426	816	201	5775.77	4284.31	344.269	97.0995	5386.93	3860.24	1216.67	260.179	7823.14	16042.7	558.318	94.1194	6259.09	8318.18	7806.46	113.816	7653.92	2750.01	1136.61	87.1294	6725.62	2666.48	2748.95	95.592	7659.96	2977.52	5477.5	104.92	7352.78	2675.86	3059.81	105.821	8035.92	3521.92	537.09	98.602	4.05	0.86	4.32	1
1028	2056	1	1	431	370	0	431	370	395	7710.13	2167.99	247.276	98.3823	7236.18	18178.2	3221.14	392.519	9387.79	19263.9	602.02	102.805	7924.98	10779.3	2069.06	94.7418	9245.17	1801.46	2341.27	93.2101	9321.47	1671.86	1148.25	95.4785	9545.76	1883.88	8297.04	105.071	11134.3	1865.15	6311.65	112.182	10617.4	2447.26	638.595	86.3165	14.88	6.49	4.04	1
1029	2057	1	1	437	309	0	437	309	573	7467.68	6959.81	479.761	89.4328	6922.28	6339.51	1348.79	353.476	9304.21	13676.2	847.845	115.787	7702.99	6944.7	12575.9	128.726	9040.07	4637.97	1655.68	93.9738	9117.22	4331.05	3728.16	104.283	8723.49	5404.84	6251.24	119.695	10970.7	4374.25	4170.89	101.515	9779.73	5988.12	758.168	95.2356	8.43	17.4	4.58	1
1030	2058	1	1	429	724	0	429	724	579	7834.51	2494.21	267.529	89.9965	7530.79	2746.52	2860.58	376.074	9264.04	6129.3	561.679	109.306	7724.27	6011.28	3846.83	99.9775	9308.72	1765.75	2471.17	97.2142	9417.93	1701.42	1874.67	96.0915	8979.62	1916.65	6252.51	112.715	11543.3	1816.77	3712.61	102.451	10627.2	2340.21	533.418	92.3748	-15.34	9.02	4.29	1
1031	2059	1	1	428	428	0	428	428	343	6198.73	2250.86	256.466	95.2274	5871.18	2441.57	1646.16	449.86	7873.64	17750.4	1310.1	111.682	6358.41	7541.3	1831.75	99.2566	7720.99	1787.17	1170.59	94.4781	7452.21	1720.51	828.98	83.6676	7419.62	2012.03	20178.5	150.268	8875	1857.11	11893.9	119.376	8587.53	2401.86	1181.31	97.8571	-15.15	-10.31	3.86	1
1032	2060	1	1	432	515	0	432	515	198	5100.76	4000.7	341.152	95.2778	5091.25	3653.44	1562.32	325.48	5948.11	15355.3	359.379	102.828	5564.7	5437.53	5309.33	98.6818	5903.4	3186.67	1805.8	96.7828	6133.83	2659.15	1865.54	111.697	5517.16	3084.59	6201.14	94.1263	7801.02	2510.59	3630.09	109.071	7448.24	3788.28	649.697	105.949	1.04	0.73	4.36	1
1033	2061	1	1	436	457	0	436	457	467	9753.39	2524.2	273.105	101.24	9184.77	10318.5	2423.63	414.218	11944.5	23149.3	712.615	106.867	10093.5	7807.81	1919.73	102.36	12098.1	1937.41	805.698	92.9379	11565.6	1836.73	1216.98	98.6146	11544.3	2094.62	7954.6	103.771	14227	1909.36	5612.76	114.595	13717.9	2576.96	653.737	92.2034	13.88	0.67	3.98	1
1034	2062	1	1	440	17	0	440	17	579	12934.3	3839.87	325.09	92.3782	10490.5	5775.89	2809.82	493.497	13252.2	10669.4	741.434	99.0276	11875	5860.29	3399.52	94.3575	14187.8	2914.12	2658.28	113.775	13008.5	2669.88	1531.34	91.1157	14552.3	3128.01	6699.46	112.377	15898	2784.2	4608.97	105.487	15588.6	3865.02	645.377	98	2.15	7.78	4.19	1
1035	2063	1	1	437	440	0	437	440	229	7911.23	1424.48	251.096	90.8952	7680.44	12040.5	3015.98	330.646	9886.21	24683.6	416.694	88.1223	8736.84	8344.43	1029.4	113.996	9770.63	1149.59	366.336	99.6725	9514.83	1092.55	961.878	86.7686	10368.8	1299.1	4998.34	94.3057	11421.1	1218.81	15870.7	131.716	11571.3	1553.25	1191.97	92.738	-2.99	-19.9	3.8	1
1036	2064	1	1	429	823	0	429	823	883	7058.44	2381.18	262.973	88.2038	6871.37	3752.99	3234.77	383.05	8564.32	26371.1	451.323	96.4711	7863.46	8486.07	2216.53	95.7678	8651.61	1835.24	1523.18	98.9536	8190.76	1719.57	1187.8	94.6342	8872.08	2326.98	29442.8	181.994	10171.4	1916.31	10198.3	113.737	10159.8	2503.67	1418.08	96.3409	-1.37	-24.84	3.61	1
1037	2065	1	1	441	89	0	441	89	138	5035.46	3581.62	303.08	95.8478	3382.24	12978.3	820.493	787.493	4512.67	10328.5	441.841	108.978	3378.84	4634.94	6513.42	102.906	4904.43	2576.19	1459.74	95.9928	4684.45	2385.51	1167.99	87.7971	4365.2	2648.88	6197.25	103.333	5717.12	2452.08	4698.48	91.4565	4188.23	3369.43	595.406	98.8116	7.08	8.91	4.31	1
1038	2066	1	1	430	899	0	430	899	281	7917.69	3179.44	319.94	88.4057	7182.83	3797.81	2093.53	430.516	9384.28	21572.4	519.206	103.819	7803.91	6770.02	4345.17	98.1139	9453.53	2272.69	1486.64	97.9644	9166.77	2218.37	1990.19	101.288	9071.77	2544.28	8147.78	107.772	11219.9	2358.4	5847.12	100.26	10208.6	3086.4	723.48	79.4306	8.59	-7.79	4.1	1
1039	2079	1	1	432	614	0	432	614	444	8238.69	2590.24	264.678	92.8176	7482.46	2768.13	2898.61	366.881	10560	20340.2	665.685	104.363	8635.57	7413.45	2778.06	100.252	10461.5	1951.79	1528.07	95.0473	9947.4	1764.33	1870.16	90.7185	9739.7	1969.42	6357.27	110.18	12085.3	1853.3	4066.18	108.264	11114.1	2384.7	584.077	100.642	5.57	-9.73	4.01	1
1040	2080	1	1	430	936	0	430	936	132	9115.14	2488.27	654.167	89.2121	8882.72	31535.1	458.735	2905.77	12507.6	15951.1	33.7652	178.371	9936.81	5097.73	1806.22	102.53	12376.3	3244.01	34.3106	119.265	11496	3097.52	25.1439	102.394	11941.6	3698	5780.87	113.977	12819.3	3671.25	39948.8	175.492	13397.4	4648.88	3709.61	133.045	-12.11	-21.51	3.59	1
1041	2081	1	1	430	943	0	430	943	316	7311.94	2378.16	518.886	88.8418	6844.28	20218.1	253.358	1526.22	8378.62	9182.92	22.5538	121.301	7199.02	3443.73	1005.25	99.6266	8674.4	2230.38	53.7816	96.2089	8345.67	2207.17	5.2057	98.3956	8205.44	2490.37	5450.17	102.519	10410	2809.19	41060	168.671	10038.4	3282.78	3132.71	94.0918	-11.6	-21.96	3.29	1
1042	2082	1	1	430	998	0	430	998	159	3554.41	3014.72	251.742	101.654	3124.18	3116.23	852.044	228.981	4750.75	9707.64	364.61	81.7358	3951.62	3952.69	4108.71	88.8491	5066.44	1944.99	1475.98	78.1761	4540.33	1897.35	2372.58	89.1195	4972.67	2105.88	5315.66	109.66	5325.27	1952.6	3697.84	118.176	5519.94	2557.99	467.157	84.5535	-5.9	7.53	4.5	1
1043	2083	1	1	445	75	0	445	75	583	7871.87	5642.86	413.654	99.434	7210.57	6447.52	1302.66	399.985	7698.54	18245.4	517.825	111.657	7359.3	8517.93	7821.44	105.238	7978.16	4136.63	1767.29	96.9743	8493.96	3950.59	1385.32	100.52	8222.57	4482	7342.72	106.545	10185.4	4045.35	4932.88	111.206	9135.29	5546.76	727.549	86.6535	11.6	13.73	4.44	1
1044	2084	1	1	444	143	0	444	143	554	11120.3	4098.82	343.251	99.2383	9304.61	3902.73	950.616	396.67	12383.2	7995.3	864.44	109.933	9976.09	6847.06	6414.12	110.597	12472.5	3010.92	2116.89	101.034	12446.1	2868.07	2878.68	107.152	11431.5	3198.4	6320.27	118.496	15033.8	2960.83	4919.21	108.928	14327.9	3947.86	696.713	91.3556	-11.84	11.42	4.28	1
1045	2085	1	1	437	743	0	437	743	595	7918.18	2240.46	242.183	94.7092	7322.26	2515.37	1626.93	404.225	9645.4	9712.58	520.889	103.896	8005.84	7119.69	3346.71	104.422	9320.89	1654.94	2057.8	108.094	9171.58	1546.38	1488.57	98.9798	8813	1744.72	6353.86	100.867	11035.1	1631.25	3784.76	104.087	10601.5	2090.1	556.42	98.4504	-11.59	3.95	4.21	1
1046	2086	1	1	431	863	0	431	863	412	10998.9	1947.59	263.959	95.9393	10019.5	3876.08	2755.67	410.631	13730.9	19017.1	443.413	108.388	11343.3	10247.6	2032.83	96.7354	13680.9	1567	1404.27	91.7087	13181.7	1529.63	1248.45	98.1942	13570.3	2011.54	26118.8	159.303	15359.4	1738.12	12352.5	119.456	14703.6	2238.33	1542.75	104.328	-16.47	-11.28	3.91	1
1047	2087	1	1	446	39	0	446	39	139	3382.98	4874.77	370.374	100.892	2936.22	4628.74	1257.1	250.036	3836.83	10397.2	666.151	128.583	2989.41	6647.45	1174.93	95.8561	3853.51	3555.22	390.144	111.604	3339.98	3349.86	694.525	110.058	3401.83	3674.43	4232.46	130.245	3870.4	3368.71	3385.68	94.3381	4136.57	4564.04	577.504	96.4029	-4.46	4.63	4.45	1
1048	2088	1	1	438	772	0	438	772	206	5979.51	2200.15	236.316	97.7573	5584.78	11083.8	1641.37	461.379	7636.66	8412.17	552.175	113.641	6457.35	4728.31	2939.64	95.2524	7449.6	1505.88	3203	85.0922	7510.39	1531.23	1713.16	93.0437	7657.95	1774.07	8471.93	134.524	8618.19	1608.49	4685.24	96.2573	8233.41	2052.67	533.117	91.9272	5	10.07	4.34	1
1049	2089	1	1	444	215	0	444	215	515	6811.99	3790.73	320.291	93.5534	6225.87	3779.51	990.682	255.734	7802.17	9714.43	310.388	111.324	6925.82	3660.74	1547.4	103.027	7702.48	2729.33	415.953	91.5184	7616.71	2603.74	2126.75	93.9612	7652.93	2907.72	5467.16	108	9472.98	2784.42	3590.48	100.256	9138.9	3674.23	560.245	104.47	-5.18	5.77	4.36	1
1050	2090	1	1	431	919	0	431	919	519	8257.51	2283.77	273.343	90.6031	7987.59	2321.45	3214.87	377.698	9888.25	21611	465.118	92.5318	8773.51	8665.73	2692.86	100.553	9690.63	1796.48	830.539	96.0983	9672.3	1690.15	1462.17	95.2582	9539.45	1941.18	6997.42	109.958	11800.3	1868.47	14046.5	128.507	11147	2345.55	1064.16	97.3854	1.1	-18.2	3.98	1
1051	2104	1	1	434	787	0	434	787	227	8279.64	1798.84	246.511	78.533	7904.5	13767.7	2601.19	424.026	10099.9	18915.6	477.916	109.511	9111.53	6708.95	2121.85	98.9339	9610.04	1461.89	1927.04	95.8987	9952.07	1408.81	1076.74	100.789	9726.56	1584.01	8307.87	99.8282	11942	1539.86	5839.4	110.15	11370.2	1973.52	659.392	98.9471	12.35	4.4	4.04	1
1052	2105	1	1	434	797	0	434	797	324	6701.06	1791.9	215.478	92.5772	6572.08	3009.87	2322.74	337.025	7387.48	24154.8	418.698	108.244	7195.63	6643.82	2457.97	95.9846	7307.01	1363.32	788.827	104.917	7921.07	1281.14	2893.86	103.796	7266.75	1454.85	6149.04	96.8117	10083	1355.54	5305.07	93.9568	8989.39	1717.38	584.213	106.373	14.44	-16.36	3.75	1
1053	2106	1	1	439	703	0	439	703	593	6303.54	2986.87	308.312	97.4823	5973.19	3211.8	3021.82	327.55	7301.6	5203.49	434.089	99.1079	6610.51	6145.95	4837.33	99.2344	7305.67	2156.12	2621.43	92.1197	7320.62	2047.27	1697.92	103.518	7157.95	2187.88	5330.31	100.334	8994.57	2203.35	10650.7	118.897	8491.69	2816.19	970.079	90.5042	-18.21	0.43	4.49	1
1054	2107	1	1	428	581	0	428	581	143	7795.98	2200.48	253.196	99.5035	7435.64	2417.17	300.098	425.972	9719.25	4260.78	742.329	123.014	8321.63	4010.2	3402.13	114.196	10001.4	1493.34	838.189	90.2867	9722.95	1386.92	710.441	79.3566	9673.74	1519.62	7340.8	118.895	12400	1430.68	4287.15	106.49	11467	1792.87	690.161	88.7413	-6.07	15.62	4.02	1
1055	2108	1	1	438	892	0	438	892	442	7818.99	3178.36	307.018	89.8258	7073.04	4797.83	3053.04	416.692	8834.36	25902.9	584.817	106.916	7833.67	11061.4	4568.48	102.824	8654.2	2357.65	1641.56	96.4502	9446.96	2244.85	2310.74	103.027	8635.37	2422.46	6466.35	117.486	11162.1	2355.54	4932.15	105.923	9763.96	3138.54	685.538	100.609	18.73	-6.18	3.97	1
1056	2109	1	1	440	264	0	440	264	567	9121.81	3929.39	322.739	99.5573	8408.02	5559.17	2344.39	315.199	10252.7	24625.5	484.314	106.026	8900.77	6324.39	4384.51	94.3245	10376.1	2947.73	1038.33	85.9788	10219.9	2692.3	1886.62	90.3139	10109.8	3047.91	6572.37	110.279	12696.4	2811.01	5205.58	108.485	11984.3	3855.13	654.183	96.1446	14.5	-3.18	4.05	1
1057	2110	1	1	439	866	0	439	866	260	7148.79	1988.88	238.312	89.9615	7257.05	2711.64	3786.75	387.692	8938.2	23807.1	528.754	115.492	8869.74	15003.5	2020.46	97.8077	8718.97	1562.21	2336.69	97.3654	9249.77	1459.04	1465.13	108.927	8793.43	1613.74	6712.58	102.658	11344.4	1428.19	7019.75	117.212	11706.2	2004.53	860.427	96.1885	15.62	-8	3.87	1
1058	2111	1	1	453	21	0	453	21	323	5560.57	5410.62	408.142	98.7492	4833.59	5095.25	902.625	412.207	5605.46	12931.3	494.223	106.164	5135.35	6016.55	7254.23	97.8514	5669.29	3971.33	1829.18	93.6192	6130.5	3636.5	1917.29	96.4025	6001.66	4206.24	6587.36	111.65	7777.24	3966.68	4912.51	105.613	7594.89	5346.33	744.7	81.2322	2.32	4.94	4.59	1
1059	2112	1	1	443	451	0	443	451	292	10607	1728.82	223.723	93.6233	10402.7	27873.2	1555.51	420.075	12719.8	13876	611.486	116.894	11867.6	5224.17	1815.1	100.664	12211	1345.17	1020.85	88.387	12339.2	1339.32	711.123	105.058	12399.9	1491.61	6731.34	105	15156.1	1350.3	4271.02	100.288	15051.3	1869.85	601.068	91.137	13.65	10.67	3.74	1
1060	2113	1	1	449	119	0	449	119	362	12753.1	5770.3	481.32	103.326	11443.8	5532.79	4016.45	446.061	14913.4	28169.6	703.077	102.735	12692.7	16217.8	9734.27	104.431	15843.8	3552.15	2055.45	104.873	14213.4	3916.64	2168.17	89.3204	15907.1	4166.48	7299.11	105.917	17341	4195.41	4788.9	109.776	17310.9	5373.32	739.439	92.6906	18.68	15.51	4.16	1
1061	2114	1	1	451	104	0	451	104	504	7978.94	13875.6	804.782	112.948	6967.41	12514.9	596.589	295.173	8772.71	15674.9	511.883	115.329	7251.67	11295.3	17422.5	116.98	8566.18	9337.85	1777.12	111.899	8886.01	8800.13	2226.33	102.339	8289.91	9608.84	6530.94	109.306	10611.5	8655.39	4986.46	114.395	9894.43	11235.5	929.288	91.5	11.56	19.45	4.55	1
1062	2115	1	1	443	488	0	443	488	329	6741.73	2295.44	255.997	105.058	6581.28	3006.07	2598.31	316.878	7504.22	12741.6	360.809	105.812	7073.94	8134.46	2810.05	88.9787	7601.13	1849.93	1537.31	97.8055	8234.13	1655.6	1752.9	89.7082	7189.78	1931.33	6753.02	106.827	10243.3	1785.17	8859.16	121.693	9258.38	2357.39	724.936	95.0851	-12.59	-3.71	4.27	1
1063	2128	1	1	439	936	0	439	936	334	9645.42	2752.64	702.12	92.0778	9503.98	28813.9	195.078	1650.02	11148.9	10198.2	9.65269	116.464	10636.2	3950.34	1834.06	109.722	10533	2663.36	24.1407	99.485	11144.4	2737.39	42.8743	99.9311	11727.5	3252.31	5578.72	113.964	13519.5	3482.59	40330.3	179.524	12987.5	4101.69	3714.72	97.482	-12.03	-21.15	3.52	1
1064	2129	1	1	445	532	0	445	532	371	5186.07	3701.23	352.695	103.051	4700.44	6895.82	1105.71	386.288	6107.57	15497.1	375.162	113.987	5281.81	6235.86	5418.31	102.086	6054.43	2476.54	1277.98	86.9299	5992.61	2388.68	1501.51	98.089	5706.29	2864.44	5662.67	110.774	7091.69	2472.17	4301.13	106.154	6837.08	3549.5	606.119	94.4906	5.05	3.15	4.32	1
1065	2130	1	1	445	551	0	445	551	312	6123.56	2812.99	288.09	104.596	5576.17	2528.19	2377.59	420.772	6952	16550.6	597.695	110.788	5892.2	11370.8	1975.32	101.154	7092.25	1934.1	2309.07	94.5833	6719.55	1821.96	1564.74	89.1186	7324.87	2162.3	6951.1	103.641	8318.84	2030.35	4224.61	110.189	7804.59	2646.81	596.939	103.074	-0.82	-12.15	4.13	1
1066	2131	1	1	451	169	0	451	169	537	8990.95	4502.67	373.223	88.892	7894.66	9997.97	2199.04	512.831	10502.3	18094.3	525.037	114.987	8361.4	7970.25	6013.35	107.222	10428.4	3043.94	1743.07	89.0987	9914.37	3217.29	1524.73	94.4507	10309.2	3396.6	6297.33	107.683	11633.4	3502.35	9113.5	119.285	10916.3	4542.96	961.203	90.5717	11.85	3.24	4.38	1
1067	2132	1	1	451	176	0	451	176	241	12466	3237.7	292.174	87.3983	11028	7586.07	1169.07	419.739	13515	16506.5	528.104	93.9585	11844.4	6255.34	3912.44	112.112	14478.4	2587.13	1089.02	96.5104	14147.4	2430.83	1551.41	101.614	13818.5	2732.86	8454.78	108.905	18645.8	2619.39	15501.5	127.398	17285	3453.2	1174.34	86.6224	-8.27	-12.38	4.11	1
1068	2133	1	1	443	564	0	443	564	198	8262.24	5574	415.162	108.136	7534.51	5198.11	2220.57	435.298	9570.07	5588.08	606.934	98.298	8080.22	10630.8	10041.8	127.727	9680.68	3829.27	3553.03	77.9343	9463.94	3426.15	2446.39	85.0657	9167.13	4110.59	8258.77	106.429	11179.8	3869.47	4738.03	104.742	10595.5	5149.63	745.758	98.2374	-17.19	5.87	4.6	1
1069	2134	1	1	441	983	0	441	983	538	7535.27	2460.56	273.243	85.8494	6627.25	3471.08	2669.29	375.232	9054.34	9988.55	483.604	121.281	7544.58	6917.51	1806.21	97.3662	8723.43	1845.07	2156.44	102.035	8834.25	1682.43	920.435	101.69	8391.49	1944.12	5976.71	110.258	10595.4	1729.56	4533.73	102.015	9941.78	2293.89	649.604	93.3197	-11.49	3.16	4.26	1
1070	2135	1	1	445	661	0	445	661	440	9667.31	1940.12	232.486	98.7273	8951.21	12854.7	3165.61	383.952	11766	4839.91	869.723	93.2773	9800.02	8395.01	2540.65	107.225	11747.4	1419.92	3659.56	89.7341	11379.8	1378.96	1462.93	87.7386	11122.9	1473.86	5577.32	102.327	13772.9	1551.78	4274.83	106.07	12738.8	1886.44	546.118	102.107	5.84	10.74	4.12	1
1071	2136	1	1	442	682	0	442	682	179	8458.17	2232.79	238.95	97.6871	7659.55	1795.14	3700.37	343.782	10763.8	4197.11	582.682	103.257	8245.04	8374.31	4755.65	94.8492	10875.8	1464.74	3546.5	114.212	9260.83	1475.3	1689.27	85.5866	10538.3	1689.76	7088.92	103.838	10369.8	1627.66	4221.19	110.123	11169.8	2091.3	554.693	88.0391	-19.77	7.36	4.23	1
1072	2137	1	1	440	480	0	440	480	410	9069.92	2304.57	258.29	89.3976	8223.74	2840.37	5390.54	445.998	10668.5	32992.9	802.839	118.724	9223.12	16103.9	2304.38	92.2098	10589.6	1826.15	2343.21	98.7878	10131	1801.12	2372.76	92.2049	10153.2	1952	7262.05	102.754	12166.7	1892.27	5506.12	110.515	11764.1	2470.46	597.034	100.234	26.48	-1.19	3.71	1
1073	2138	1	1	453	283	0	453	283	953	9476.73	4008.43	356.721	100.539	9018.09	15040.6	1972.74	369.716	11477.3	23621.3	588.592	112.999	9635.42	8521.07	4524.63	106.857	11624.7	3042.44	1003.69	94.6926	11609.5	2906.29	1971.27	97.574	11376.7	3251.35	9306.97	115.58	13917.5	3164.2	9421.76	109.336	13111.5	4246.56	1073.77	100.972	16.58	3.85	4.18	1
1074	2139	1	1	449	406	0	449	406	313	8688.4	1311.22	206.364	102.268	7827.12	22500.8	1282.09	915.403	10272.5	11716.3	418.121	113.291	8205.31	3741.43	1469.88	102.984	10394.1	1181.99	557.115	96.8722	10198.5	1131.44	1115.6	89.147	10046.6	1268.46	7502.77	115.316	12369.5	1267.24	5451.57	101.703	11637.2	1663.33	621.099	81.6038	11.69	9.79	3.81	1
1075	2140	1	1	447	590	0	447	590	683	9299.88	2456.62	255.325	99.0498	8629.52	2702.36	2268.67	419.347	11076.7	4754.41	614.442	110.94	9714.73	6288.85	2090.5	103.148	10860.3	1737.77	2513.74	98.4802	10756	1602.71	1152.5	98.1713	10735.5	1816.33	6652.44	107.843	13094.6	1719.85	4579.3	106.042	12588.7	2167.28	601.163	92.4041	-19.3	10.29	4.1	1
1076	2141	1	1	448	498	0	448	498	176	3968.59	4340.23	398.25	81.7784	3543.82	4594.01	1605.07	419.523	4631.13	5586.67	836.733	116.489	3635.79	7416.8	7974.17	115.062	4616.8	3261.37	3193.44	102.892	4285.73	3066.35	2666.1	100.835	4253.12	3403.71	7896.32	105.443	5225.55	3223.75	4732.87	104.744	4742.59	4220.3	701.614	88.7898	-16.91	6.91	4.76	1
1077	2142	1	1	456	340	0	456	340	533	9736.99	2105.86	250.285	89.167	9184.96	15679	2039.51	394.638	11903.4	24351.1	615.627	108.878	9860.6	7810.29	3073.93	113.824	11972	1790.98	1205.3	96.7467	11883.8	1738.27	1089.34	96.3002	11795.9	1959.67	9614.61	118.454	14149.7	1917.55	7538.77	109.782	13747.8	2491.85	778.754	95.4634	16.54	4.05	3.97	1
1078	2143	1	1	444	1007	0	444	1007	231	10189.7	3289.44	308.416	91.2944	9500.94	10679.4	3238.42	427.273	14042.9	26329.5	637.771	114.043	10607.9	12704.7	4713.38	106.766	13746.7	2624.89	2041.18	94.9784	13119.8	2472.31	2455.54	99.342	12536.3	2795.06	8079.52	120.385	14815.2	2520.4	5744.57	100.325	14477.2	3283.04	993.532	95.5411	18.11	1.55	4.09	1
1079	2144	1	1	448	632	0	448	632	315	5218.71	3273.26	300.035	86.2984	4954.78	4745.96	2120.74	337.457	6151.54	23169	449.644	104.917	5722.26	8019.83	2795.29	95.2222	5926.34	2234.69	1330.2	95.3746	5693.57	2116.56	1358.9	90.5683	6019.61	2434.42	5386.8	93.1492	7076.64	2193.54	3548.63	93.4127	6987.36	2942.95	475.898	92.0825	13.2	-13.69	3.82	1
1080	2145	1	1	443	965	0	443	965	221	4339.46	1751.4	230.208	96.0362	4418.04	4207.3	2527.12	406.489	5977.22	16805	286.679	113.195	5024.41	7524.44	1220.8	89.1538	6107.31	1351.96	2032.52	101.321	5655.08	1315.45	773.679	105.724	5938.53	1496.04	8609.92	119.416	6912.35	1526.48	12611.3	107.181	6853.38	1832.14	927.05	96.8869	0.13	-17.04	3.95	1
1081	2146	1	1	449	643	0	449	643	279	6163.07	6353.63	431.054	106.258	5634.19	15458.8	1098.04	352.649	6620.34	15446.5	436.767	102.606	5948.86	7148.82	6028.67	104.871	6502.51	3801.54	1051.21	100.452	6660.66	3382.4	1417.15	87.2366	6190.17	4040.47	5228.03	108.104	8260.64	3302.15	3988.93	108.219	7100.49	4493.47	600.38	91.2294	10.88	6.88	4.3	1
1082	2147	1	1	455	377	0	455	377	879	7987.31	2590.56	276.402	90.5336	7773.56	2838.42	2602.06	388.788	9970.38	15669.1	641.174	112.915	8327.41	9796.37	2536.94	100.248	9792.86	2012.11	2242.95	97.1672	9901.22	1969.38	1719.26	101.028	9810.66	2202.47	8792.35	110.418	11887.8	2071.69	5324.04	106.933	11327.7	2757.16	651.118	87.9636	-5.67	-8.21	4.19	1
1083	2148	1	1	451	612	0	451	612	393	7934.37	3330.56	317.349	88.1959	7529.62	3512.24	1095.65	413.499	9326.11	10999.3	544.282	106.677	8085.41	5873.22	8595.45	95.8499	9296.72	2206.9	2154.36	94.5496	9212.58	2173.47	2398.07	92.2137	9250.6	2365.81	7960.78	114.664	11251.7	2191.04	4559.52	107.781	10709.8	2853.03	635.926	93.0407	-0.19	7.62	4.36	1
1084	2149	1	1	449	685	0	449	685	303	8503.6	2432.06	255.908	109.69	8037.26	2615.59	3156.44	322.145	10308.1	6318.66	672.049	97.3993	9060.57	7239.78	2634.5	93.67	10471.6	1844.44	2517.04	88.6667	10271	1583.49	921.637	84.1716	10183.9	1843.95	5671.64	96.6634	12947.6	1643.52	4452.21	103.02	12000.8	2239.98	592.419	95.1782	-15.23	6.78	4.16	1
1085	2150	1	1	428	968	0	428	968	658	7220.02	1496.98	212.088	101.182	6812.52	1330.04	1244.47	282.556	8461.92	5109.75	347.225	99.6581	7364.49	5204.87	1573.21	91.6535	8447.99	1070.05	1396.2	94.8252	8503.32	1010.25	824.45	93.1277	8191.73	1129.64	4397.76	108.296	10297.3	1094.44	3927.52	99.2234	9452.01	1417.13	456.571	91.6824	-17.45	12.84	4.02	1
1086	2151	1	1	455	503	0	455	503	331	3719.99	5067.91	412.94	89.0332	3362.96	4997.69	160.55	246.701	4539.74	5229.81	739.239	110.773	4046.2	4828.55	9188.58	112.568	4423.98	3395.79	1533.74	94.3384	4189.96	3191.75	2172.02	100.29	4343.04	3912.79	7758.02	111.716	5236.21	3122.79	4543.25	111.921	5109.17	4542.54	660.526	97.2175	-3.99	22.61	4.65	1
1087	2164	1	1	452	424	0	452	424	460	7719.75	2590.03	289.187	93.0043	7374.58	1768.85	1069.11	310.767	9296.79	11351.7	780.137	102.052	8124.89	5232.53	5447.98	109.393	9428.99	1895.82	1533.32	91.7413	9203.91	1789.61	2128.7	99.0065	9068.28	2090.19	8784.2	108.217	11130.7	1839.27	4842.6	103.489	10839.7	2519.57	660.209	95.9	-0.7	5.34	4.24	1
1088	2165	1	1	451	768	0	451	768	630	8796.48	2393.7	439.686	87.627	8423.47	20837	2578.69	346.064	10847.3	19131.1	381.617	107.386	9458.34	12251.2	3986.16	92.6127	10815.3	2128.9	874.949	89.9889	11030.7	2089.16	2153.37	99.7206	10368.5	2385.5	7976.79	116.454	13354.1	2458.8	22902.5	144.19	12689.4	3070.76	2299.19	98.5984	-7.25	-18.85	4.03	1
1089	2166	1	1	450	786	0	450	786	152	5270.23	1769.04	382.875	82.2434	4754.61	2107.26	1547.64	263.546	6424.8	12553.8	101.276	101.546	5146.96	6052.81	680.618	90.5921	6358.99	1413.74	546.414	89.4868	5696.2	1390.32	284.98	98.4013	6056.39	1542.26	4257.55	109.882	6670.11	1754.35	28987.8	137.276	6922.26	1885.84	2043.14	101.5	-7.01	-22.46	3.3	1
1090	2167	1	1	455	571	0	455	571	526	8436.44	1860.37	243.943	91.1692	8244.63	3744.54	3006.57	1715.98	10005.9	6086.16	606.875	140.646	9277.25	9672.16	2029.41	113.595	9892.52	1442.83	3311.61	101.241	10199.8	1290.52	1240.76	96.5513	10203.8	1497.36	7654.69	113.496	12938.5	1447.54	5868.12	110.964	12175.8	1859.58	677.989	100.635	-18.3	4.55	4.21	1
1091	2168	1	1	459	203	0	459	203	298	5689.24	6545.69	462.98	89.7584	5150.83	5736.14	124.597	256.299	5931.64	7182.76	395.742	103.856	5380.32	5981.57	9731.82	122.654	6039.95	4685.72	2569.05	109.691	6209.25	4416.89	1794.16	109.144	6296.8	4942.36	6810.02	117.802	7950.13	4544.76	4028.72	113.517	7184.69	6186.99	757.047	91.8222	0.65	21.25	4.71	1
1092	2169	1	1	453	805	0	453	805	276	8449.84	2043.77	239.196	97.9167	8123.74	2567.21	3952.93	410.859	10204.4	30225.7	667.942	109.754	8988.04	12516.3	1408.07	88.6522	10494.2	1572.13	1833.33	103.815	10127.7	1548.93	1505.73	102.975	10714.7	1751.86	6048.96	116.424	12432	1652.2	6907.5	113.949	12208.7	2155	691.192	86.6775	23.04	-5.49	3.71	1
1093	2170	1	1	462	50	0	462	50	477	7488.36	13709.2	897.151	108.449	5651.36	12246.6	429.878	335.432	7816.31	18227	496.759	103.893	6812.07	13157.4	15780.8	119.04	7920.47	9803.48	1820.78	98.6562	7821	9480.36	1819.01	102.151	8012.87	10351.1	7273.07	113.721	9564.81	9235.78	4269.38	102.323	9211.24	12182	1003.88	103.845	12.31	18.89	4.5	1
1094	2171	1	1	460	256	0	460	256	662	7312.33	5061.23	374.671	97.1949	6523.19	4839.09	1849.21	367.77	7449.52	19785.9	510.728	107.932	6913.87	9136.35	12334.8	113.37	8031.61	3735.56	1810.12	95.8656	7816.18	3373.37	1844.59	92.5317	7971.24	3887.52	5936.05	104.474	10606.9	3564.53	4314.04	102.353	9105.78	4812.91	722.932	97.2538	12.49	15.38	4.3	1
1095	2172	1	1	455	722	0	455	722	424	5423.47	2401.36	260.646	95.2076	5241.27	4087.78	1874.56	317.863	6683.78	7689.9	547.307	110.63	5706.83	6993.93	3416.67	105.736	6879.21	1678.22	1835.17	96.7618	6754.17	1641.86	1940.63	93.3467	6740.37	1791.12	5611.15	105.073	8266.6	1695.07	4047.18	108.172	7818.69	2185.58	533.712	96.2712	-14.6	6.35	4.45	1
1096	2173	1	1	461	322	0	461	322	443	7045.65	6745.19	508.582	96.8239	7002.74	5851.32	1821.73	289.569	8965.8	18437	544.698	96.2032	7096.21	10581.1	15931.2	113.819	9204.18	4021.06	1517.95	90.3115	9204.17	4277.84	3604.89	97.2438	7740.09	4990.07	6631.47	105.643	11287.5	4450.21	5145.25	111.124	10215.2	5957.13	812.921	105.824	12.3	17.37	4.41	1
1097	2174	1	1	455	820	0	455	820	443	9284.81	1670.44	231.993	93.149	8764.3	2063.19	3517.68	375.341	11598.6	14281.5	952.298	104.528	9698.62	12615.8	1942.36	91.9887	11648.7	1308.62	3252.44	100.273	11155.9	1230.77	1202.48	91.7133	11268.9	1443.9	9673.11	114.609	13618.2	1320.54	5301.8	110.19	13275.4	1743.47	602.693	101.72	-8.2	-8.04	4.06	1
1098	2175	1	1	455	889	0	455	889	395	4740.57	3129.05	281.124	93.5266	4407.24	3605.86	1408.6	253.823	5346.5	8496.38	345.684	112.152	4735.97	6496.75	1350.37	91.8709	5201.87	2054.9	1838.54	94.2861	5196.4	2017.07	782.352	92.0633	5217.24	2210.69	5194.28	109.785	6285.18	2070.46	3766.15	104.443	5892.05	2638.38	522.309	97.5949	-11.57	5.99	4.49	1
1099	2188	1	1	465	132	0	465	132	382	12478.4	6418.49	455.495	93.8639	10743.6	5616.8	1516.88	475.992	12868.7	15839.1	529.757	107.021	11518.4	8570	13319.4	130.34	14057.4	4514.57	1374.96	106.895	12989.1	4435.14	2953.86	108.455	13619.3	5001.93	8986.23	125.416	17563	4515.36	10649.6	121.165	15346.9	6155.59	968.694	89.2277	11.16	16.6	4.42	1
1100	2189	1	1	461	408	0	461	408	287	7269.85	1563.57	225.784	90.1882	7182.3	17948	2644.99	430.861	8765.73	25760.6	475.54	116.899	7997.12	5512.93	1714.65	106.484	8602.46	1456.11	1079.15	88.3763	8940.91	1349.26	2082.21	103.324	8804.25	1426.36	6566.68	103.401	11017.1	1432.84	5592.8	106.125	10600.6	1825.73	641.599	84.3345	17.37	5.58	3.73	1
1101	2190	1	1	464	234	0	464	234	514	10239.9	3389.72	301.078	90.5895	9247.09	3916.72	3330.6	423.815	12405.3	5243.25	666.374	109.833	10666.9	8031.36	5052.27	104.963	12555	2693.38	4119.09	107.422	11839.9	2530.7	1591.92	93.963	12900.5	2780.31	6882.93	118.49	14036.7	2690.21	4706.9	113.218	14725	3549.18	701.103	97.1265	-18.46	6.57	4.27	1
1102	2191	1	1	469	121	0	469	121	482	11832.3	4720.54	364.344	86.6307	10428.1	4752.51	2402.29	318.73	12268.1	23559.6	467.268	96.1992	11223.9	10298	6116.11	109.892	12406	3489.63	1211.63	105.724	12424.4	3409.14	2448.08	103.996	12810.2	3774.13	6439.03	109.616	15196.3	3544.04	4690.85	107.751	14323	4804.85	657.581	100.199	13.27	-6.41	4.17	1
1103	2192	1	1	457	923	0	457	923	284	8501.62	2592.69	278.239	104.43	7936.98	2555.2	2174.88	387.683	9902.15	23288.8	557.44	98.662	8784.2	10542.7	3660.07	100.408	10246.5	1852.4	1463.44	96.0035	9873.27	1845.51	1747.57	100.588	9840.91	2001.63	6444.83	110.556	12222.2	1923.05	5336.18	111.69	11924.9	2426.13	635.585	92.3239	12.99	-10.66	3.94	1
1104	2193	1	1	457	944	0	457	944	474	8655.35	2254.25	233.215	92.6139	8445.35	1571.41	3414.02	405.078	10405	28194	500.823	105.867	9319.56	16365.3	2389.75	95.3629	10363.8	1732.31	1121.2	93.7025	10192.4	1641.57	1088.81	98.2616	10021.4	1815.27	6919.22	110.719	12459.8	1696.84	5031.71	102.154	12322.9	2099.58	563.211	95.2004	25.62	-5.31	3.72	1
1105	2194	1	1	468	211	0	468	211	251	7530.72	3390.94	327.805	105.371	6309.74	3376.93	281.546	335.41	8834.17	3322.68	828.566	106.008	6969.96	3998.22	7308.37	106.797	8912.39	2324.49	1619.27	86.5896	8828.03	2294.92	1669.66	100.665	8203.38	2536.71	7319.24	127.41	10554.3	2521.68	4582.84	109.729	9829.37	3222.69	618.745	98.1514	-8.12	23.92	4.35	1
1106	2195	1	1	459	861	0	459	861	691	7525.52	2944.46	292.669	86.8712	7316.94	3032.75	2162	328.674	8943.16	13452.2	528.42	108.463	7643.43	7416.16	4866.3	106.669	9097.81	2084.39	2125.04	92.3459	9081.72	1971.09	2955.5	99.6744	9049.78	2132.47	5045.58	106.828	11239.6	1999.79	3923.9	103.715	10391.1	2692.22	588.873	97.589	0.81	2.25	4.29	1
1107	2196	1	1	460	751	0	460	751	455	8781.37	2461.57	257.391	89.4154	8395.51	2338.64	3797.85	400.688	11026.4	27028.5	704.433	113.787	9246.42	10370.9	2390.44	102.96	10886.9	1758.35	1720.53	93.6044	10764.2	1710.76	1668.03	97.9516	10622.7	1891.28	6644.18	108.488	12613.4	1790.21	4553.39	108.78	12306.6	2320.95	587.884	86.5714	19.76	-9.8	3.82	1
1108	2197	1	1	468	442	0	468	442	476	9848.1	2507.5	277.471	90.4328	9585	2558.78	2725.34	443.187	12209.8	27683.5	701.513	111.639	10547.4	10253.7	3394.92	103.137	12025.4	1895.36	1750.15	103.05	11920	1846.56	2155.86	98.7122	11983.7	2085.59	8183.99	122.076	14399.4	1956.29	4998.18	103.561	13995.6	2494.95	632.548	93.3782	20.21	-7.44	3.87	1
1109	2198	1	1	472	295	0	472	295	238	7580.72	2903.96	670.538	84.9958	6855.82	24380.5	442.42	1024.84	8726.84	5589.52	13.5756	122.828	8139.57	3963.53	1675.06	107.739	8973.21	2825.69	51.3992	112.538	8927.26	2877.22	672.109	96.1345	9393.03	3301.17	8732.97	119.987	11234.4	3803.34	48675.2	172.16	10933.5	4439.55	4317.53	101.235	-12.72	-22.09	3.23	1
1110	2199	1	1	469	528	0	469	528	350	8970.72	3116.88	308.22	96.3829	8682.65	3398.69	2194.95	362.934	11080.9	15706.8	469.869	100.88	9535.85	12233.2	4121.21	92.8229	11287.2	1964.86	1288.62	96.2457	11415.9	2048.68	2779.77	89.2371	10899.6	2234.3	5173.17	105.249	13267.1	2126.58	4097.14	117.097	13497.3	3010.94	603.394	104.026	-7.18	-6.86	4.14	1
1111	2212	1	1	470	471	0	470	471	327	6117.51	3195.54	514.086	94.0917	5457.61	10926.7	608.557	550.495	7239.11	11870.3	163.728	108.208	6714.59	4688.92	1047.59	98.4465	7585.11	2708.81	493.168	100.086	7109.65	2617.85	110.272	91.2385	7169.93	3033.02	7602.62	115.823	9243.48	3185.68	48048.8	195.474	8179.96	3648.67	3544.15	107.199	-10.91	-23.41	3.08	1
1112	2213	1	1	474	188	0	474	188	494	10577.1	3565.52	297.717	90.0263	8833.01	17083.3	2687.13	387.52	12787.8	29588.1	470.881	104.194	9116.75	6985.25	3779.46	98.2895	13018.1	2788.47	1231.78	100.168	12263.8	2568.32	1894.83	98.7996	11487.9	2858.96	6812.58	121.269	15062.9	2676.06	5383.12	101.196	13443.5	3484.65	603.342	100.984	19.41	4.94	3.92	1
1113	2214	1	1	460	915	0	460	915	153	8011.91	2805.37	291.163	99.817	7747.34	2878.97	1236.86	313.275	10109.3	15955.8	602.686	116.359	8609.47	7557.29	4970.49	113.19	10011.1	2082.73	853.458	75.6797	9606.07	1913.41	1577.52	98.7059	9780.49	2056.73	6377.93	108.412	11210.3	2023.97	4365.07	104.837	10837.6	2531.8	577.379	95.7255	2.46	-0.43	4.14	1
1114	2215	1	1	464	689	0	464	689	260	5114.16	4198.52	362.885	94.0154	4800.22	4165.77	715.392	377.481	6518.37	16273.7	514.777	107.246	5019.95	4783.27	9820.67	104	6691.13	2658.15	1556.26	103.004	6219.18	2746.91	4329.29	92.7692	5696.52	2996.67	8513.21	122.588	7485.35	2782.14	3989.98	106.727	7114.57	3655.75	656.619	97.3231	9.14	15.45	4.32	1
1115	2216	1	1	469	610	0	469	610	453	9285.12	2410.2	261.786	95.298	8712.94	2800.21	3855.83	439.36	11384.7	28133.2	599.137	104.596	9984.43	13571.4	3821.03	98.2715	11415.9	1803.66	2044.97	105.406	11058.6	1672.17	2463.04	85.585	11156.8	1872.72	6949.59	110.985	13612.8	1792.9	4771.56	102.051	13022.5	2350.46	649.541	93.0618	23.44	-5.5	3.86	1
1116	2217	1	1	470	583	0	470	583	199	5441.5	3386.66	316.201	91.4472	4803.94	3457.43	851.809	501.161	5524.63	4633.26	307.307	117.302	4988.97	5097.83	2888.86	103.432	6035.34	2167.69	1526.51	87.1457	6498.51	2150.55	1813.99	92.4724	5747.74	2494.87	10097	108.121	7753.61	2143.67	4410.04	108.558	6615.48	2801.25	664.995	91.2714	-8.25	13.65	4.48	1
1117	2218	1	1	472	519	0	472	519	281	7138.44	2192.1	231.9	94.637	6642.6	2124.37	1706.51	378.342	7968.18	9631.42	606.171	94.9964	7430.05	9330.6	2426.83	89.2776	7739.51	1643.69	1218.02	100.505	8773.45	1623.73	1295.21	98.3808	8778.1	1765.91	6303.07	105.516	9927.89	1717.08	4420.11	98.9822	8896	2168	541.075	88.4093	-10.94	-0.59	4.22	1
1118	2219	1	1	471	650	0	471	650	387	4819.61	8727.94	586.553	101.86	4166.63	7023.39	233.227	321.333	5262.82	8770.92	636.853	109.68	4832.34	6989.4	9569.48	98.4574	5158.04	5291.51	1451.71	94.0543	5042.25	4941.68	2004.07	108.439	5566.56	5612.32	7522.04	108.91	6121.97	4733.95	4224.43	104.269	6277.68	6549.45	698.561	102.372	3.01	19.63	4.66	1
1119	2220	1	1	475	354	0	475	354	180	11312.8	2112.27	331.117	89.1667	10974.1	10933.6	3747.16	365.972	13521.3	20051	211.111	86.2333	11654.1	17079.1	1638.76	103.644	13657.7	1939.03	1659.39	93.1444	14144.7	1836.58	2307.47	91.1333	13117.3	2074.84	5313.56	110.883	17550.4	2264.6	33269.9	152.344	16415.7	2686.63	2403.43	97.5	-5.19	-22.29	3.86	1
1120	2221	1	1	464	799	0	464	799	647	7876.3	2204.48	274.594	88.6491	7595.59	2429.49	2209.49	361.679	9208.39	12598.1	710.535	111.502	8654.22	6288.21	3133.96	95.1777	9678.43	1654.95	2000.11	92.493	9068.03	1543.96	1700.71	99.7002	9549.26	1886.2	17819.8	139.012	11666.4	1745.08	11411.5	123.547	11540.7	2220.12	1248.01	92.3014	-15	-8.91	4.09	1
1121	2222	1	1	469	714	0	469	714	678	7757.22	1502.66	214.559	88.8879	7218.05	1757.44	2081.68	291.139	9349.95	10120.7	427.167	104.118	8034.51	6251.92	1737.41	90.7389	9330.74	1105.25	2061.69	90.1519	9386.35	1031.14	1269.36	97.5752	8971.43	1191.93	6710.62	105.612	11538.5	1109.08	3473.95	102.867	10817.7	1471.97	468.572	92.6563	-10.68	4.01	4.04	1
1122	2223	1	1	466	964	0	466	964	278	3860.52	1879.92	234.806	114.083	3581.9	2607.86	1127.88	376.763	4649.33	18491.5	416.068	98.7194	3920.29	4835.45	1558.76	93.6043	4890.22	1373.38	782.924	92.3453	4350.52	1343.45	738.924	101.701	4679.48	1522.75	6153.25	120.669	5159.4	1439.09	4326.81	105.457	4990.14	1849.44	600.745	100.536	2.41	-6.26	3.69	1
1123	2236	1	1	466	980	0	466	980	561	7062.72	1991.22	241.556	108.677	6439.06	2698.42	1319.57	302.838	7911.86	6451.39	493.758	100.068	6816.91	6776.74	2288.68	96.7023	8021.01	1459.19	1767.27	89.098	8125.02	1402.46	649.364	98.0838	7558.53	1589.3	5741.17	111.594	9819.29	1428.22	3645.99	97.0749	8904.08	1884.46	591.574	96.6952	-13.76	7.4	4.22	1
1124	2237	1	1	470	785	0	470	785	389	6490.33	2137.19	246.183	92.2288	6169.28	3494.41	2783.77	438.907	8366.78	29253.3	420.936	103.648	6804.76	10543.3	2017.73	105.699	8426.02	1719.15	705.401	87.5013	8093.35	1640.71	1246.12	96.2673	7854.28	2110.79	26578.1	175.794	9830.53	1823.51	10976.9	122.059	8624.25	2295.29	1536.9	89.6735	-0.81	-25.1	3.53	1
1125	2238	1	1	469	854	0	469	854	214	6281.42	2264.62	259.196	86.5561	6237.93	2657.42	2750.84	361.402	7581.14	26307.1	566.537	103.388	6976.71	12056.4	4725.88	98.6729	7220.09	1824.34	2029.54	102	7675.92	1665.19	2209.53	95.7009	7431.21	1896.05	6634.59	98.6729	9182.66	1701.69	3937.6	103.706	8725.16	2315.3	558.888	96.472	18.87	-6.89	3.77	1
1126	2239	1	1	470	828	0	470	828	247	8491.13	2367.35	246.409	89.0364	8202.31	2864.33	4210	426.287	10177.6	28895.4	605.542	98.7206	9109.64	13205.9	2285.74	95.834	10188.7	1793.95	1616.57	92.1458	9990.54	1798.78	2144.31	103.972	10234.4	1966.76	7217.65	117.194	12393.3	1906.88	5393.87	104.405	12227.8	2393.49	671.708	111.494	23.36	-5.2	3.8	1
1127	2240	1	1	470	844	0	470	844	176	8696.67	2251.11	254.932	85.6705	8566.36	2554.63	2034.55	361.67	10799.2	20991.3	575.375	100.267	9435.8	6970.25	2224.83	97.8636	10921.2	1628.45	857.295	93.5568	10754.6	1617.84	1325.01	90.6875	10637.6	1786.81	4784.38	102.847	13075.5	1685.45	4172.73	102.006	12815.6	2169.27	585.222	106.472	5.36	-9.96	3.87	1
1128	2241	1	1	469	913	0	469	913	199	6544.97	2166.1	266.829	97.6884	6363.59	3596.47	3417.32	357.085	8222.42	19909.1	522.769	108.553	6894.73	9997.18	3421.37	101.015	8250.54	1503.18	2522.81	109.382	7940.12	1568.75	1656.45	100.327	7767.99	1717.68	6263.4	101.171	9646.33	1588.22	4435.46	104.779	8779.58	2017.46	588.558	91.1256	3.89	-12.49	4.04	1
1129	2242	1	1	476	344	0	476	344	326	8382.73	4084.87	355.285	103.896	7969.93	19051.9	1899.85	791.844	10316.1	12915.7	430.316	117.227	8973.93	9628.31	5518.09	109.65	10192.1	3389.78	1654.1	92.6258	10229.7	3114.03	1583.99	111.445	9823.31	3514.91	9194.59	110.442	12118.6	3447.75	20523	109.62	11814.3	4374.51	1594.13	95.6933	-8.41	-17.23	4.25	1
1130	2243	1	1	481	30	0	481	30	202	2813	4552.31	313.827	92.5545	2117.27	5946.96	978.04	211.703	2779.46	21308	488.099	90.7426	2743.47	6805.51	4916.54	98.4802	2906.03	3249.5	1220.86	98.3614	2786.9	3057.61	939.441	105.906	3101.27	3551.92	5878.92	91.3861	3506.89	3103.25	4267.89	86.5941	3677.16	4338.01	522.272	88.4851	8.78	-4.39	3.69	1
1131	2244	1	1	476	368	0	476	368	567	8237.99	4831.75	382.462	94.1005	7983.78	10852.4	2811.13	347.409	10088.8	15971.9	519.623	111.404	8194.62	13336.9	4862.56	106.612	10220.2	3625.5	2132.82	98.0758	9998.1	3669.63	1505.44	106.028	9895.83	4108.98	6509.01	110.966	12311.5	3705.05	5152.01	111.349	11622.9	4951.48	714.422	97.0353	7.28	4.66	4.41	1
1132	2245	1	1	473	1007	0	473	1007	261	8751.61	1870.21	259.977	90.5594	9008.43	19839.6	4965.45	450.659	12598.3	22420.1	526.057	106.831	10922.4	9748.88	2154.44	96.7471	12161.8	1665.8	3514.38	86.8429	11294.1	1595.89	1929.77	102.383	13301.2	1831.45	8292.29	115.027	12763.5	1743.55	6068.48	110.433	13709.1	2216.83	724.613	85.387	16.35	6.75	4.02	1
1133	2246	1	1	480	151	0	480	151	195	7573.92	7546.08	846.38	106.708	6500.43	27493.5	0	2443.93	8685.98	7211.07	8.35897	142.344	6894.53	8348.16	10669.2	125.128	8698.51	5579.57	9.46154	99.6359	8360.88	5585.36	61.6154	108.908	8472.75	7060.14	6700.51	126.282	9603.6	6202.71	52940.4	205.979	9099.98	8667.87	3938.81	100.897	-12.82	-22.25	3.42	1
1134	2247	1	1	463	348	0	463	348	113	7550.11	2413.13	251.885	100.867	7245.42	9484.4	3865.05	430.425	8556	39009.8	650.248	116.239	7558.83	16572.3	2684.93	106.752	9174.77	2102.78	2446.5	105.265	9293.76	1913.04	2697.34	95.4779	8560.43	2136.64	9319.3	108.124	12432.9	2015.04	7211.96	83.885	11187.3	2743.35	728.743	95.4867	23.58	3.47	3.58	1
1135	2260	1	1	477	406	0	477	406	280	9847.09	3153.53	282.675	84.5929	9435.25	2370.26	2038.09	353.625	12342.6	8961.28	642.454	100.146	10134.1	6185.18	2223.05	103.271	12526.3	2303.2	2538.78	98.775	12369.5	2192.78	1025.1	97.0821	11679	2450.85	5827.48	109.1	15258.1	2340.54	4046.5	112.179	14384.8	3161.12	622.386	87.8571	-11.82	5	4.09	1
1136	2261	1	1	467	455	0	467	455	569	9330.87	2143.69	286.144	99.7346	8948.58	3157.17	3328.13	488.044	11124.3	7423.59	561.757	107.265	9901.9	10946.1	1595.18	97.5536	11003.8	1707.14	4662.06	96.7592	10966.2	1628.5	843.297	98.6186	11527.9	1792.92	6416.83	113.234	13270.6	1792.4	13645.8	129.174	13452.6	2222.39	1089.3	100.831	-15.24	-4.92	4.16	1
1137	2262	1	1	480	249	0	480	249	363	5902.53	5016.93	370.835	91.6612	5592.25	4848.51	3632.84	474.551	6896.71	7199.24	689.667	103.074	6655.89	8871.93	3225.72	98.6942	6308.48	3643.19	3794.89	98.3168	6239.12	3439.54	1386.58	98.1047	6344.69	3952.52	7925.76	112.127	8556.57	3521.9	5464.6	119.945	8502.72	4780.2	727.397	91.7245	-18.07	4.49	4.73	1
1138	2263	1	1	476	485	0	476	485	224	9332.15	1905.73	226.375	96.4107	8274.47	1610.82	3920.32	393.884	11456.1	15705.7	722.857	110.652	8633.82	6014.18	1767.53	97.1875	11675.2	1324.44	2412.49	92.5223	10846.4	1393.98	1193.29	84.2812	10913.1	1474.62	5893.06	106.598	13154.1	1486.17	5113.95	111.871	12230.2	1941.25	578.147	107.228	-2.9	-6.49	4.01	1
1139	2264	1	1	481	228	0	481	228	445	10829.2	4677.75	350.609	94.6045	9637.72	4646.94	4667.31	479.351	12047.3	27729.4	710.112	109.881	10676.1	14866	3005.87	97.3618	12469.4	3594.43	2265.38	87.4966	12374.2	3336.27	2047.86	96.8584	12817.7	3719.87	7621.48	107.804	15349.1	3483.33	5388.8	96.5888	14017.5	4542.36	760.169	100.025	25.16	-4.87	4.09	1
1140	2265	1	1	486	4	0	486	4	710	12596.4	3685.51	314.165	88.8127	9574.59	3576.55	2330.44	362.938	13050.5	18049.2	786.831	100.992	10606.5	8356.49	4471	99.4493	13124.3	2788.72	1290.48	96.7521	12610.2	2677.53	1821.55	97.1662	12287.6	3086.87	7505.25	102.718	15532.2	2784.93	6215.6	103.261	15170.8	3723.04	696.123	95.5662	5.98	-3.5	4.16	1
1141	2266	1	1	467	549	0	467	549	573	7335.92	3522.08	323.668	102.876	7075.96	3550.23	572.431	355.309	8744.18	8369.7	526.328	106.963	7618.04	4908.49	6949.47	103.384	8579.51	2621.67	1540.39	98.7452	8605.98	2582.66	2208.48	99.5899	8385.61	2652.72	6904.4	115.841	10597.2	2629.44	4314.2	108.974	10187	3437.03	611.745	94.9668	-3.64	8.66	4.42	1
1142	2267	1	1	484	67	0	484	67	517	9391.53	4889.98	381.919	95.5106	7893.04	4769.74	195.439	338.571	9454.59	6069.66	661.681	99.795	8380.64	4664.31	4496.52	94.853	10582.7	3486.49	1363.06	87.8414	10166.3	3280.34	977.791	98.7892	9873.81	3768.6	7818.58	114.414	12179.7	3470.2	4726.85	118.019	10978.4	4595.6	705.203	100.809	-9.3	13.7	4.39	1
1143	2268	1	1	481	267	0	481	267	171	4388.78	6257.58	452.596	93.0117	4367.44	5558.61	319.953	327.386	5754.18	8992.27	353.778	99.7076	4647.6	6403.4	13364.6	111.825	5718.19	4413.5	1718.02	111.784	5962.65	4020.18	3682.82	99.9064	5249.46	4729.05	6617.32	112.538	6894.44	4311.47	5237.16	101.474	6075.61	6099.41	721.947	89.5263	4.94	21.48	4.59	1
1144	2269	1	1	484	91	0	484	91	320	10537.7	7888.5	571.844	89.7	8582.95	9068.12	1837.78	347.934	11950.9	26314.9	457.828	104.241	8924.21	11488.4	14539.4	114.85	12579.5	5029.32	1794.89	93.4437	11257.4	6016.27	1246.44	94.2812	11494.3	6003.84	5875.98	98.4781	13157	5565.97	5126.92	114.85	11724.1	8392.87	899.625	96.7844	16.3	16.57	4.32	1
1145	2270	1	1	479	398	0	479	398	280	9773.56	7508.73	561.104	96.2071	9173.08	7200.25	4471.13	338.5	12478.2	18660.2	518.946	108.454	10068.5	12350.1	10782	118.654	12497.7	4858.11	2421.43	94.2321	11626.3	5152.94	2416.62	100.096	11903.2	5714.76	6637.01	119.525	13499.8	5728.45	4445.62	98.9821	13138.7	7719.32	822.714	94.8071	13.39	15.37	4.53	1
1146	2271	1	1	484	275	0	484	275	254	3700.44	11919.8	686.835	105.142	4202.27	7451.02	166.063	247.476	4615.34	10743.4	422.189	122.866	3947.72	9608.74	20674.3	127.902	4858.05	7999.19	1741.37	102.78	5180.73	7599.26	2316.93	93.4843	4244.79	8299.26	5896.93	123.953	6619.87	7446.47	4206.33	95.4331	5657.65	10146.9	812.244	90.9016	9.93	21.85	4.25	1
1147	2282	1	1	482	431	0	482	431	333	9184.52	2438.89	252.486	96.2102	8451.54	2667.81	2280.9	278.622	11360.2	21140.3	548.132	102.444	9130.2	9883.8	1840.9	101.961	11377.4	1757.57	957.201	87.8949	11634.8	1647.12	1273.07	109.646	10782.7	1870.21	5123.66	92.3484	13504.4	1836.83	3500.63	105.246	12362.5	2438.94	476.369	92.967	8.28	-13.05	3.89	1
1148	2284	1	1	488	160	0	488	160	542	7005.95	4546.94	684.554	92.6181	6284.84	20600.8	26.4576	1329.08	7662.48	9103.58	47.1199	122.53	6839.64	5030.07	5832.6	105.886	7775.06	3767.2	208.974	92.8653	7999.9	3608.12	171.48	109.221	7768.16	4241.72	6773.85	113.039	9787.75	4601.44	48966.8	189.699	9342.24	5818.24	3853.91	99.0849	-12.44	-22.34	3.29	1
1149	2286	1	1	484	321	0	484	321	401	7859.67	2643.6	255.681	88.3791	7370.09	3025.85	3037.87	407.91	9909.57	22909	635.17	107.404	7857.1	8866.21	2467.8	100.087	9627.69	2060.12	1243.37	107.584	9260.22	1909.91	1146.25	92.5312	9296.26	2180.87	8385.73	103.813	11047.7	2050.71	5747.7	109.269	10987.5	2650.93	725.354	94.2519	8.28	-16.77	3.97	1
1150	2287	1	1	463	669	0	463	669	489	8438.61	2808.01	283.544	90.8896	7577.74	3221.97	3503.04	428.301	10046.2	7149.97	638.168	105.288	9159.33	6690.61	3407.19	95.4581	9983.18	2067.57	2907.15	95.2331	9618.53	2053.86	1388.07	91.227	9640.31	2230.91	6081.37	121.427	11844.6	2346.94	4318.15	108.157	11731.4	2827.02	562.761	96.0491	-14.54	7.06	4.32	1
1151	2288	1	1	478	741	0	478	741	591	7202.77	2989.51	295.558	93.6345	6817.78	3015.12	439.58	405.32	8338.02	6743.7	673.618	108.489	7416.74	4656.79	5343.07	107.756	8309.72	2119.06	1779.07	107.829	8255.57	1965.38	2186.2	104.954	8178.47	2249.24	8453.45	110.646	10466.4	2098.98	4642.34	116.149	9532.04	2634.68	765.482	94.0998	-10.51	12.55	4.37	1
1152	2289	1	1	489	298	0	489	298	558	9080.94	2898.43	401.299	98.1021	8533.4	8752.62	3348.52	544.597	10517.9	10632.1	243.226	107.466	9313.61	8058.94	1604.92	110.299	10540.6	2353.94	1841.7	81.5394	10789.7	2223.85	448.364	103.263	10334.2	2579.77	10442.8	107.113	13285.5	2681.76	30804.1	151.946	12534.1	3288.46	2122.71	102.177	-8.26	-20.86	3.9	1
1153	2290	1	1	485	487	0	485	487	377	8392.5	2767.56	261.318	89.7719	7949.71	3953.07	3217.19	407.764	9751.62	10468.9	587.605	109.172	8861.38	5587.01	4364.5	108.65	9677.34	2008.85	2488.02	92.5491	9753.5	1903.68	1474.47	98.7082	9654.91	2136.07	6205.96	106.435	12312.6	2014.71	4874.58	104.292	11332.9	2717.75	628.682	97.2997	-10.14	3.35	4.31	1
1154	2291	1	1	478	817	0	478	817	109	8170.52	1831.31	225.156	94.6697	7905	3591.43	5348.53	530.45	11086.3	26623.7	586.697	118.11	8523.91	10616.3	2002.68	100.165	11005	1402.71	2993.75	102.78	10247.8	1425.95	1006.55	99.2661	10317	1594.84	9932.44	114.908	12121.4	1457.71	5438.07	113.211	11554	1998.05	743.183	110.083	6.66	-21.99	3.86	1
1155	2292	1	1	485	572	0	485	572	546	9075.77	1952.57	268.897	94.0476	8584.4	2708.19	3898.06	608.998	10784.4	15391.4	528.473	117.266	9360.91	9266.06	1613.56	92.8864	10926.2	1437.41	2583.6	102.8	10737.8	1356.68	844.919	90.0403	11012.9	1513.13	5864.11	107.577	13071.1	1561.12	14842	123.297	12519.3	1947.75	1122.45	102.183	-8.1	-10.88	4.06	1
1156	2293	1	1	477	942	0	477	942	167	5975.65	2168.59	245.772	96.3054	5927.84	2442.57	1865.68	308.814	7608.48	2655.93	405.97	87.988	6495.57	7004.63	3113.62	89.7904	8052.56	1530.84	2274.95	78.6168	6789.16	1544.95	813.269	93.9581	7212.05	1690.25	6147.49	109.515	8688.95	1622.74	4148.63	97.485	9106.02	2046.14	554.096	94.2695	-20.25	11.3	4.29	1
1157	2294	1	1	483	625	0	483	625	511	10840.4	2616.67	265.434	100.094	10121.1	3123.54	4688.25	426.497	13254.9	20719.5	660.162	105.115	10226.9	8898.17	2089.82	97.1194	13708.3	1779.53	2723.95	106.374	12999.7	1798.3	2455.93	94.9765	12909.8	1965.87	6167.6	108.294	15951.6	1861.35	4739.78	105.524	13639.5	2403.5	584.382	96.5773	5.61	-12.9	4.01	1
1158	2295	1	1	487	461	0	487	461	273	5143.21	2812.95	262.256	97.1758	5027.12	2704.59	1819.83	396.315	6125.81	11914.6	632.637	102.978	5549.4	7074.03	2053.67	105.187	6129.07	2020.78	1755.65	88.8791	6205.75	1975.34	1922.33	91.7033	6034.4	2239.96	6058.92	117.963	7498.13	2067.62	4533.26	94.7546	7492.13	2701.16	554.941	94.5018	-8.29	0.04	4.38	1
1159	2299	1	1	482	698	0	482	698	242	5896.29	2202.26	259.488	93.3843	5493.2	14117.2	1488.18	683.653	6678.78	9412.21	314.025	114.521	5939.36	7865.15	4557.02	107.099	6657.33	1835.26	2240.07	90.4504	6395.49	1769.18	1664.13	90.1612	7171.01	2110.46	19553.7	142.603	7703.24	1913.46	14184	128.149	7776.67	2410.05	1170.03	98.7521	-13.06	-13.52	4.03	1
1160	2301	1	1	480	835	0	480	835	146	10248.2	1785.49	251.404	101.082	9715.82	2261.64	3978.2	426.24	12848.9	33702.2	694.521	108.103	10615.8	10192.2	1556.53	98.9658	12803.7	1441.47	993.253	83.7877	12163.8	1394.6	2595.78	102.459	12530.4	1601.01	6686.29	105.521	14472.5	1549.95	6343.58	115.123	13749.3	1974.14	736.342	92	23.62	-0.37	3.65	1
1161	2303	1	1	479	762	0	479	762	182	3446.24	2249.45	240.654	80.3681	3267.02	2308.88	41.989	369.593	4163.21	2121.19	384.093	110.451	3422.68	3043.75	8481.73	105.714	4140.32	1487.53	1241.94	94.0549	4159.52	1431.97	2630.09	87.6484	3753.91	1814	28414.9	140.687	5105.88	1530.6	5128.07	103.341	4669.22	2027.51	885.038	100.066	-23.02	-9.21	3.1	1
1162	2305	1	1	478	974	0	478	974	174	4971.86	1991.76	293.672	85.2644	4813.37	8204.47	1856.83	309.58	5919.53	3715.41	307.213	114.471	5297.98	4468.45	1694.17	115.615	5790.33	1650.82	1441.49	100.989	5771.93	1509.76	326.552	109.787	5714.47	1832.48	19340.7	121.494	7134.25	1658.51	12366.3	105.293	6729.94	2114.48	1464.48	90.1609	-20.02	-8.33	3.85	1
1163	2307	1	1	490	132	0	490	132	482	10510.2	3631.41	298.214	99.9958	8418.75	3706.98	2382.55	249.595	11883.4	18718.9	455.22	108.724	8992.33	8322.71	1725.4	100.795	12093.8	2673.48	457.456	95.3174	11429.2	2540.35	1174.28	89.7241	10751.6	2815.55	4676.15	103.369	13584.4	2612.14	4545.78	96.9896	12007.7	3515.87	744.398	93.0166	2.74	-9.73	4.06	1
1164	2309	1	1	487	599	0	487	599	277	6749.27	2341.85	241.643	89.3357	6276.16	2617.42	3094.34	308.213	9553.78	24234.7	368.971	93.7292	7082.83	7108.66	2210.43	97.9531	9398.05	1580.81	580.047	87.1805	8662.92	1528.71	3092.35	93.7509	8001.58	1675.74	5005.26	109.35	9718.14	1651.63	3809.39	99.6354	9458.08	2141.61	452.173	85.7906	13.93	-15.82	3.78	1
1165	2311	1	1	493	92	0	493	92	321	10474.3	3283.46	292.95	105.268	9154.93	4434.03	2396.57	342.464	11478.8	23340.2	531.773	94.9844	9597.33	7214.1	4108.2	92.7601	11709.2	2730.71	989.43	91.6729	11679.2	2441.82	1304.07	95.4611	11081.6	2798.08	7766.55	107.692	14889.9	2508.12	6797.68	103.651	13134.1	3523.88	770.692	86.8037	9.52	-9.27	4.05	1
1166	2312	1	1	488	530	0	488	530	467	9128.98	1907.57	228.306	93.8415	8549.39	3434.51	2441.97	294.471	10214.4	19209.4	356.863	103.306	9369.45	9110.85	1607.51	94.0171	10440	1507.88	1168.13	98.9186	10846.3	1419.02	1568.42	94.0899	10545.4	1561.52	5028.46	105.582	13288	1517.07	3860.03	97.7024	12070.1	1957.18	509.017	90.1306	2.68	-10.13	3.92	1
1167	2313	1	1	491	111	0	491	111	157	2397.08	4573.83	347.325	94.5478	1953.86	4317.01	467.268	196.535	2669.13	8183.96	531.624	111.248	1555.87	4962.13	817.318	92.5287	2423.78	3537.55	327.771	88.1019	2343.5	3215.2	272.892	103.293	1853.97	3591.22	4921.77	106.325	2784.83	3334.11	4210.47	102.624	3140.38	4748.76	585.618	98.5414	-3.07	10.1	4.36	1
1168	2317	1	1	480	957	0	480	957	191	4909.11	2362.27	251.958	82.8168	4543.1	2545.81	110.199	385.335	5774.13	3696.25	402.33	98.3037	4977.71	2365.08	1653.32	95.5497	6052.87	1616.61	937.921	89.6021	5928.86	1565.3	516.089	93.4346	5910.26	1736.78	8465.72	99.1204	7017.21	1625.36	4351.83	107.309	6503.42	2091.91	586.937	89.4346	-7.12	15.3	4.26	1
1169	2318	1	1	491	183	0	491	183	720	8560.83	3114.93	292.924	93.7819	7837	9361.5	2690.85	332.064	9425.7	22675.8	427.954	104.543	8405.7	5979.54	2181.81	105.294	9673.64	2312.6	747.896	97.2528	9423.95	2255.67	934.071	93.8014	9764.19	2485.51	5832.24	107.39	11711.3	2381.33	10604.3	119.411	11037.3	3072.64	1029.1	95.6111	14.31	1.99	4.05	1
1170	2319	1	1	479	931	0	479	931	396	8891.71	1969.05	265.528	88.3889	8485.81	3225.94	2111.29	321.033	10891.4	3326.17	465.114	95.2449	9346.61	7640.46	1884.12	95.4697	11204.2	1453.57	2031	99.8737	10758	1417.91	633.119	101.596	10420.9	1588.12	5657.71	105.121	12954.5	1606.92	9978.62	114.023	12141.5	1962.54	785.535	88.3182	-18.37	0.73	4.06	1
1171	2320	1	1	488	708	0	488	708	177	8596.34	1580.7	252.079	107.531	8107.53	11252.5	1652.21	361.09	10421.3	5821.93	366.571	97.2316	8958.3	6571.2	1979.06	99.8588	10341.2	1244.91	1539.9	88.1921	10107.4	1193.84	501.068	86.3616	9979.45	1450.99	17244.7	131.492	12137.5	1480.44	16575.1	122.893	11458.4	1812.8	1410.04	102.181	-11.72	-16.04	3.99	1
1172	2321	1	1	487	837	0	487	837	373	6572.22	3015.47	294.15	92.2225	6374.65	3230.1	941.601	479.134	7837.97	10414.8	790.276	98.6166	7258.85	6344.26	7446.2	110.107	7799	2108.8	2094.79	92.7265	7800.44	1992.71	4537.36	94.2869	7994.57	2243.41	7360.73	113.284	9828.61	2056.02	4248.4	108.367	9370.3	2686.45	679.086	98.941	-0.23	7.65	4.45	1
1173	2322	1	1	488	817	0	488	817	378	7974.38	1941.38	246.831	90.1958	7715.63	3163.92	3522.75	404.418	10066.7	9527.3	474.701	106.434	8589.62	7517.86	2268.01	98.2936	9808.92	1540.62	2251.22	96.3333	9641.96	1480.97	1534.06	106.286	9528.77	1591.85	7897.21	98.2116	11413.3	1591.24	5453.18	99.254	11073.6	1979.42	708.228	89.2804	-12.92	1.95	4.23	1
1174	2323	1	1	500	34	0	500	34	170	2994.92	3593.93	322.671	95.0471	2383.42	2362.26	55.2471	220.806	2969.37	4978.06	380.776	99.7529	2562.42	3514.43	3004.75	90.3941	3110.95	2594.6	408.918	94.8765	2970.87	2556.45	575.053	94.3353	3062.88	2876.5	5293.36	101.524	3540.08	2923.91	11606.9	112.276	3641.59	3794.24	1660.89	101.041	-17.42	-1.28	4.26	1
1175	2324	1	1	493	379	0	493	379	362	9513.18	2411.04	267.677	91.2735	8415.56	3755.04	2689.48	1167.37	11183.9	22104	589.605	131.243	9763.77	7584.3	2888.46	99.8149	10926.9	1926.7	1065.92	101.837	10754.7	1897.08	1867.45	106.249	10980.3	2184.96	16834.6	125.188	13488	2075.83	6163.27	109.724	12488.6	2775.24	756.82	95.6492	1.8	-21.86	4	1
1176	2325	1	1	496	216	0	496	216	460	9562.57	4078.76	344.543	99.9022	8876.53	3993.6	3171.06	477.109	11328	15582.5	737.674	114.235	9717.23	11341.4	3337.38	104.504	11232.7	3094.82	3224.43	103.546	11087.5	2857.38	1297.53	102.665	11102.4	3112.68	8112.39	117.767	13757	2982.9	5698.1	101.311	13194.9	4164.27	774.641	92.5978	-7.16	-8.34	4.32	1
[truncated: 146,791 more rows]
[truncated: 1 more columns]
